# Supplementary material for: Functional Diversity of Evolutionary Novelties: Insights from Waterfall-Climbing Kinematics and Performance of Juvenile Gobiid Fishes
Source: Integr Org Biol. 2019 Nov 21;1(1):obz029. doi: 10.1093/iob/obz029 (PMC7671142; doi:10.1093/iob/obz029)
Supplement: obz029_Supplementary_Data [file obz029_supplementary_data.zip]

Archive with 6 entries (6 files):
- Movie1Sicyopterus-stimpsoni.mp4
- Movie2Sicyopterus-lagocephalus.MP4
- Movie3Awaous-Lentipes.mp4
- Movie4Cotylopus.MP4
- Supplement 1 - Data for Fig 1-R1.xlsx
- Supplement 2 - Data for Fig 2-R1.xlsx
