# Supplementary material for: Functional Diversity of Evolutionary Novelties: Insights from Waterfall-Climbing Kinematics and Performance of Juvenile Gobiid Fishes
Source: Integr Org Biol. 2019 Nov 21;1(1):obz029. doi: 10.1093/iob/obz029 (PMC7671142; doi:10.1093/iob/obz029)
Supplement: obz029_Supplementary_Data [file obz029_supplementary_data.zip › Supplement 1 - Data for Fig 1-R1.xlsx]

## Sheet: Kine data - inch mouth area Ss 
Inching climbers
Sicyopterus stimpsoni
Mouth Area (m^2)
		ss01a-10	ss01a-11	ss01a-4	ss01a-5	ss01a-6	ss01a-7	ss01a-8	ss01a-9	ss02-11	ss02-12	ss02-13	ss02-14	ss02-15	ss02-16	ss08-2	ss08-3	ss08-4	ss08-5	ss08-6	ss13-1	ss13-2	ss13-3	ss13-4	ss14-1	ss14-2	ss14-3
Cycle % =	0	4.79e-06	4.39e-06	4.53e-06	4.71e-06	4.99e-06	5.42e-06	5.66e-06	4.43e-06	6.34e-06	7.68e-06	7.28e-06	7.43e-06	5.77e-06	7.24e-06	6.88e-06	6.99e-06	7.07e-06	5.76e-06	5.48e-06	4.62e-06	4.08e-06	4.78e-06	3.91e-06	4.82e-06	5.09e-06	5.65e-06
	2	4.58e-06	4.33e-06	4.08e-06	4.47e-06	4.8e-06	5.2e-06	5.49e-06	4.23e-06	6.52e-06	7.53e-06	7.32e-06	7.15e-06	5.87e-06	7.23e-06	6.97e-06	7.05e-06	7.23e-06	5.6e-06	5.46e-06	4.47e-06	3.96e-06	4.57e-06	3.85e-06	4.8e-06	4.94e-06	5.41e-06
	4	4.38e-06	4.25e-06	3.71e-06	4.23e-06	4.61e-06	4.98e-06	5.32e-06	4.06e-06	6.7e-06	7.36e-06	7.32e-06	6.91e-06	5.94e-06	7.2e-06	7e-06	7.09e-06	7.31e-06	5.42e-06	5.26e-06	4.34e-06	3.89e-06	4.41e-06	3.8e-06	4.75e-06	4.82e-06	5.15e-06
	6	4.18e-06	4.16e-06	3.44e-06	3.99e-06	4.41e-06	4.78e-06	5.14e-06	3.92e-06	6.86e-06	7.17e-06	7.29e-06	6.68e-06	5.97e-06	7.14e-06	6.98e-06	7.1e-06	7.3e-06	5.22e-06	4.9e-06	4.22e-06	3.85e-06	4.28e-06	3.76e-06	4.66e-06	4.72e-06	4.88e-06
	8	3.99e-06	4.06e-06	3.24e-06	3.77e-06	4.22e-06	4.58e-06	4.96e-06	3.81e-06	6.99e-06	6.96e-06	7.23e-06	6.48e-06	5.96e-06	7.07e-06	6.91e-06	7.09e-06	7.22e-06	5.01e-06	4.45e-06	4.1e-06	3.86e-06	4.2e-06	3.74e-06	4.54e-06	4.64e-06	4.61e-06
	10	3.81e-06	3.95e-06	3.11e-06	3.56e-06	4.05e-06	4.41e-06	4.78e-06	3.73e-06	7.03e-06	6.74e-06	7.14e-06	6.31e-06	5.92e-06	6.97e-06	6.81e-06	7.08e-06	7.06e-06	4.79e-06	4e-06	3.94e-06	3.9e-06	4.16e-06	3.73e-06	4.41e-06	4.58e-06	4.34e-06
	12	3.64e-06	3.84e-06	3.02e-06	3.37e-06	3.88e-06	4.25e-06	4.6e-06	3.68e-06	6.96e-06	6.51e-06	7.01e-06	6.15e-06	5.86e-06	6.86e-06	6.69e-06	7.06e-06	6.85e-06	4.58e-06	3.67e-06	3.74e-06	3.99e-06	4.14e-06	3.73e-06	4.29e-06	4.53e-06	4.11e-06
	14	3.49e-06	3.74e-06	2.98e-06	3.22e-06	3.74e-06	4.12e-06	4.43e-06	3.65e-06	6.75e-06	6.27e-06	6.86e-06	6.02e-06	5.76e-06	6.73e-06	6.57e-06	7.06e-06	6.6e-06	4.37e-06	3.52e-06	3.52e-06	4.1e-06	4.15e-06	3.75e-06	4.2e-06	4.49e-06	3.93e-06
	16	3.36e-06	3.65e-06	2.96e-06	3.1e-06	3.62e-06	4.02e-06	4.28e-06	3.66e-06	6.4e-06	6.04e-06	6.7e-06	5.91e-06	5.65e-06	6.59e-06	6.46e-06	7.08e-06	6.33e-06	4.18e-06	3.55e-06	3.31e-06	4.24e-06	4.18e-06	3.79e-06	4.15e-06	4.46e-06	3.81e-06
	18	3.26e-06	3.58e-06	2.96e-06	3.01e-06	3.52e-06	3.93e-06	4.15e-06	3.68e-06	5.97e-06	5.82e-06	6.54e-06	5.81e-06	5.53e-06	6.44e-06	6.36e-06	7.12e-06	6.06e-06	4.01e-06	3.7e-06	3.15e-06	4.39e-06	4.21e-06	3.84e-06	4.14e-06	4.43e-06	3.78e-06
	20	3.18e-06	3.54e-06	2.97e-06	2.94e-06	3.45e-06	3.87e-06	4.04e-06	3.7e-06	5.56e-06	5.61e-06	6.38e-06	5.72e-06	5.39e-06	6.28e-06	6.29e-06	7.17e-06	5.81e-06	3.87e-06	3.87e-06	3.08e-06	4.53e-06	4.24e-06	3.92e-06	4.19e-06	4.41e-06	3.81e-06
	22	3.12e-06	3.53e-06	3.01e-06	2.9e-06	3.4e-06	3.81e-06	3.97e-06	3.74e-06	5.29e-06	5.42e-06	6.23e-06	5.63e-06	5.25e-06	6.12e-06	6.24e-06	7.22e-06	5.6e-06	3.74e-06	3.97e-06	3.13e-06	4.67e-06	4.27e-06	4.01e-06	4.26e-06	4.38e-06	3.89e-06
	24	3.08e-06	3.55e-06	3.06e-06	2.88e-06	3.35e-06	3.76e-06	3.92e-06	3.77e-06	5.28e-06	5.26e-06	6.1e-06	5.54e-06	5.12e-06	5.94e-06	6.2e-06	7.26e-06	5.44e-06	3.64e-06	3.94e-06	3.27e-06	4.79e-06	4.28e-06	4.12e-06	4.36e-06	4.35e-06	3.98e-06
	26	3.06e-06	3.59e-06	3.13e-06	2.88e-06	3.31e-06	3.69e-06	3.9e-06	3.81e-06	5.57e-06	5.13e-06	5.98e-06	5.44e-06	4.99e-06	5.76e-06	6.15e-06	7.28e-06	5.35e-06	3.54e-06	3.81e-06	3.44e-06	4.89e-06	4.28e-06	4.24e-06	4.46e-06	4.31e-06	4.05e-06
	28	3.06e-06	3.65e-06	3.2e-06	2.9e-06	3.26e-06	3.62e-06	3.9e-06	3.85e-06	6.09e-06	5.03e-06	5.87e-06	5.34e-06	4.88e-06	5.56e-06	6.11e-06	7.29e-06	5.33e-06	3.45e-06	3.66e-06	3.59e-06	4.96e-06	4.27e-06	4.38e-06	4.55e-06	4.27e-06	4.06e-06
	30	3.08e-06	3.69e-06	3.29e-06	2.93e-06	3.22e-06	3.54e-06	3.91e-06	3.89e-06	6.74e-06	4.96e-06	5.76e-06	5.23e-06	4.79e-06	5.37e-06	6.06e-06	7.28e-06	5.37e-06	3.37e-06	3.52e-06	3.68e-06	5.01e-06	4.26e-06	4.52e-06	4.62e-06	4.22e-06	4.02e-06
	32	3.14e-06	3.72e-06	3.37e-06	2.96e-06	3.19e-06	3.46e-06	3.92e-06	3.94e-06	7.4e-06	4.93e-06	5.66e-06	5.12e-06	4.73e-06	5.19e-06	6.02e-06	7.25e-06	5.45e-06	3.3e-06	3.43e-06	3.73e-06	5.04e-06	4.24e-06	4.66e-06	4.67e-06	4.18e-06	3.93e-06
	34	3.24e-06	3.71e-06	3.45e-06	3e-06	3.17e-06	3.4e-06	3.92e-06	4e-06	7.95e-06	4.92e-06	5.56e-06	5e-06	4.7e-06	5.03e-06	5.98e-06	7.19e-06	5.57e-06	3.24e-06	3.37e-06	3.8e-06	5.06e-06	4.24e-06	4.81e-06	4.71e-06	4.13e-06	3.83e-06
	36	3.39e-06	3.67e-06	3.53e-06	3.04e-06	3.19e-06	3.35e-06	3.92e-06	4.07e-06	8.31e-06	4.94e-06	5.47e-06	4.88e-06	4.68e-06	4.89e-06	5.98e-06	7.12e-06	5.7e-06	3.21e-06	3.27e-06	3.94e-06	5.07e-06	4.25e-06	4.94e-06	4.74e-06	4.1e-06	3.73e-06
	38	3.6e-06	3.61e-06	3.59e-06	3.09e-06	3.24e-06	3.35e-06	3.9e-06	4.15e-06	8.43e-06	4.98e-06	5.39e-06	4.78e-06	4.69e-06	4.77e-06	6.01e-06	7.03e-06	5.83e-06	3.22e-06	3.11e-06	4.19e-06	5.08e-06	4.28e-06	5.07e-06	4.78e-06	4.08e-06	3.67e-06
	40	3.86e-06	3.53e-06	3.64e-06	3.17e-06	3.34e-06	3.38e-06	3.87e-06	4.24e-06	8.35e-06	5.03e-06	5.33e-06	4.7e-06	4.71e-06	4.7e-06	6.11e-06	6.92e-06	5.93e-06	3.3e-06	2.91e-06	4.55e-06	5.1e-06	4.34e-06	5.19e-06	4.83e-06	4.07e-06	3.69e-06
	42	4.15e-06	3.46e-06	3.68e-06	3.26e-06	3.49e-06	3.47e-06	3.86e-06	4.31e-06	8.11e-06	5.1e-06	5.3e-06	4.66e-06	4.75e-06	4.65e-06	6.26e-06	6.82e-06	5.99e-06	3.43e-06	2.75e-06	5e-06	5.14e-06	4.42e-06	5.29e-06	4.91e-06	4.1e-06	3.78e-06
	44	4.46e-06	3.41e-06	3.71e-06	3.39e-06	3.66e-06	3.61e-06	3.86e-06	4.36e-06	7.77e-06	5.19e-06	5.3e-06	4.67e-06	4.8e-06	4.63e-06	6.45e-06	6.71e-06	6.01e-06	3.63e-06	2.65e-06	5.44e-06	5.19e-06	4.53e-06	5.38e-06	5.02e-06	4.15e-06	3.95e-06
	46	4.75e-06	3.37e-06	3.73e-06	3.55e-06	3.85e-06	3.8e-06	3.9e-06	4.38e-06	7.39e-06	5.29e-06	5.33e-06	4.73e-06	4.88e-06	4.65e-06	6.68e-06	6.61e-06	6.01e-06	3.88e-06	2.64e-06	5.79e-06	5.26e-06	4.66e-06	5.46e-06	5.15e-06	4.22e-06	4.2e-06
	48	5.01e-06	3.36e-06	3.73e-06	3.74e-06	4.04e-06	4.02e-06	3.98e-06	4.37e-06	7.02e-06	5.42e-06	5.41e-06	4.85e-06	4.97e-06	4.7e-06	6.92e-06	6.52e-06	5.98e-06	4.17e-06	2.71e-06	5.99e-06	5.34e-06	4.81e-06	5.52e-06	5.29e-06	4.33e-06	4.48e-06
	50	5.22e-06	3.37e-06	3.72e-06	3.94e-06	4.22e-06	4.27e-06	4.1e-06	4.32e-06	6.74e-06	5.56e-06	5.53e-06	5.03e-06	5.09e-06	4.77e-06	7.13e-06	6.46e-06	5.96e-06	4.47e-06	2.85e-06	6.04e-06	5.43e-06	4.98e-06	5.57e-06	5.43e-06	4.47e-06	4.78e-06
	52	5.35e-06	3.41e-06	3.7e-06	4.12e-06	4.38e-06	4.51e-06	4.24e-06	4.25e-06	6.61e-06	5.72e-06	5.68e-06	5.27e-06	5.23e-06	4.87e-06	7.29e-06	6.43e-06	5.96e-06	4.75e-06	3.02e-06	5.99e-06	5.52e-06	5.15e-06	5.61e-06	5.57e-06	4.62e-06	5.05e-06
	54	5.41e-06	3.49e-06	3.68e-06	4.28e-06	4.51e-06	4.73e-06	4.4e-06	4.19e-06	6.65e-06	5.91e-06	5.88e-06	5.53e-06	5.38e-06	5e-06	7.4e-06	6.42e-06	5.97e-06	4.98e-06	3.17e-06	5.94e-06	5.59e-06	5.32e-06	5.64e-06	5.7e-06	4.78e-06	5.26e-06
	56	5.38e-06	3.59e-06	3.66e-06	4.39e-06	4.62e-06	4.92e-06	4.56e-06	4.15e-06	6.81e-06	6.11e-06	6.1e-06	5.82e-06	5.53e-06	5.15e-06	7.43e-06	6.44e-06	6e-06	5.14e-06	3.27e-06	5.94e-06	5.65e-06	5.46e-06	5.67e-06	5.81e-06	4.93e-06	5.4e-06
	58	5.3e-06	3.74e-06	3.64e-06	4.45e-06	4.71e-06	5.06e-06	4.71e-06	4.14e-06	6.95e-06	6.33e-06	6.34e-06	6.1e-06	5.69e-06	5.32e-06	7.38e-06	6.49e-06	6.04e-06	5.24e-06	3.35e-06	5.97e-06	5.69e-06	5.57e-06	5.69e-06	5.91e-06	5.07e-06	5.46e-06
	60	5.18e-06	3.91e-06	3.63e-06	4.48e-06	4.77e-06	5.16e-06	4.84e-06	4.19e-06	6.93e-06	6.55e-06	6.6e-06	6.36e-06	5.83e-06	5.53e-06	7.27e-06	6.56e-06	6.08e-06	5.29e-06	3.46e-06	6.01e-06	5.72e-06	5.66e-06	5.71e-06	5.99e-06	5.2e-06	5.45e-06
	62	5.05e-06	4.11e-06	3.64e-06	4.46e-06	4.81e-06	5.23e-06	4.94e-06	4.29e-06	6.66e-06	6.77e-06	6.86e-06	6.59e-06	5.95e-06	5.76e-06	7.11e-06	6.63e-06	6.1e-06	5.32e-06	3.7e-06	6.01e-06	5.74e-06	5.71e-06	5.73e-06	6.04e-06	5.3e-06	5.41e-06
	64	4.94e-06	4.34e-06	3.66e-06	4.4e-06	4.84e-06	5.26e-06	5.01e-06	4.43e-06	6.21e-06	6.98e-06	7.11e-06	6.78e-06	6.06e-06	6.03e-06	6.93e-06	6.71e-06	6.1e-06	5.36e-06	4.1e-06	5.98e-06	5.74e-06	5.73e-06	5.75e-06	6.08e-06	5.39e-06	5.37e-06
	66	4.87e-06	4.59e-06	3.69e-06	4.3e-06	4.88e-06	5.27e-06	5.04e-06	4.61e-06	5.73e-06	7.16e-06	7.35e-06	6.94e-06	6.15e-06	6.33e-06	6.77e-06	6.79e-06	6.07e-06	5.41e-06	4.61e-06	5.95e-06	5.75e-06	5.73e-06	5.78e-06	6.09e-06	5.46e-06	5.36e-06
	68	4.86e-06	4.83e-06	3.74e-06	4.17e-06	4.92e-06	5.27e-06	5.04e-06	4.79e-06	5.35e-06	7.32e-06	7.57e-06	7.05e-06	6.24e-06	6.63e-06	6.65e-06	6.86e-06	6.04e-06	5.48e-06	5.08e-06	5.95e-06	5.75e-06	5.73e-06	5.81e-06	6.09e-06	5.51e-06	5.39e-06
	70	4.88e-06	5.06e-06	3.8e-06	4.03e-06	4.98e-06	5.25e-06	5.02e-06	4.96e-06	5.1e-06	7.45e-06	7.76e-06	7.14e-06	6.33e-06	6.94e-06	6.56e-06	6.93e-06	5.99e-06	5.53e-06	5.39e-06	5.99e-06	5.76e-06	5.71e-06	5.84e-06	6.08e-06	5.55e-06	5.47e-06
	72	4.94e-06	5.28e-06	3.85e-06	3.88e-06	5.05e-06	5.23e-06	4.98e-06	5.09e-06	5.01e-06	7.55e-06	7.91e-06	7.2e-06	6.44e-06	7.22e-06	6.52e-06	6.97e-06	5.94e-06	5.56e-06	5.5e-06	6.07e-06	5.78e-06	5.7e-06	5.86e-06	6.06e-06	5.58e-06	5.58e-06
	74	5.02e-06	5.46e-06	3.88e-06	3.74e-06	5.12e-06	5.21e-06	4.93e-06	5.17e-06	5.07e-06	7.63e-06	8e-06	7.24e-06	6.58e-06	7.46e-06	6.51e-06	6.99e-06	5.9e-06	5.56e-06	5.5e-06	6.15e-06	5.8e-06	5.7e-06	5.88e-06	6.04e-06	5.61e-06	5.69e-06
	76	5.1e-06	5.62e-06	3.9e-06	3.64e-06	5.19e-06	5.19e-06	4.89e-06	5.19e-06	5.33e-06	7.67e-06	8.05e-06	7.25e-06	6.76e-06	7.65e-06	6.53e-06	6.99e-06	5.87e-06	5.51e-06	5.49e-06	6.19e-06	5.83e-06	5.72e-06	5.89e-06	6.02e-06	5.62e-06	5.78e-06
	78	5.16e-06	5.74e-06	3.89e-06	3.58e-06	5.24e-06	5.18e-06	4.85e-06	5.16e-06	5.8e-06	7.69e-06	8.04e-06	7.24e-06	6.96e-06	7.77e-06	6.56e-06	6.96e-06	5.85e-06	5.43e-06	5.54e-06	6.14e-06	5.86e-06	5.74e-06	5.89e-06	6e-06	5.64e-06	5.83e-06
	80	5.2e-06	5.85e-06	3.86e-06	3.58e-06	5.28e-06	5.18e-06	4.83e-06	5.07e-06	6.44e-06	7.69e-06	7.98e-06	7.21e-06	7.17e-06	7.82e-06	6.58e-06	6.92e-06	5.84e-06	5.34e-06	5.63e-06	6e-06	5.89e-06	5.78e-06	5.88e-06	5.98e-06	5.65e-06	5.83e-06
	82	5.2e-06	5.95e-06	3.81e-06	3.61e-06	5.3e-06	5.2e-06	4.82e-06	4.96e-06	7.13e-06	7.67e-06	7.89e-06	7.16e-06	7.37e-06	7.79e-06	6.58e-06	6.87e-06	5.84e-06	5.26e-06	5.72e-06	5.8e-06	5.91e-06	5.82e-06	5.85e-06	5.97e-06	5.66e-06	5.77e-06
	84	5.16e-06	6.05e-06	3.75e-06	3.69e-06	5.31e-06	5.23e-06	4.84e-06	4.83e-06	7.75e-06	7.64e-06	7.77e-06	7.08e-06	7.54e-06	7.69e-06	6.57e-06	6.81e-06	5.84e-06	5.22e-06	5.78e-06	5.6e-06	5.91e-06	5.88e-06	5.79e-06	5.94e-06	5.66e-06	5.65e-06
	86	5.08e-06	6.15e-06	3.69e-06	3.8e-06	5.29e-06	5.28e-06	4.89e-06	4.69e-06	8.22e-06	7.59e-06	7.62e-06	6.98e-06	7.65e-06	7.52e-06	6.53e-06	6.75e-06	5.85e-06	5.23e-06	5.84e-06	5.46e-06	5.89e-06	5.92e-06	5.72e-06	5.91e-06	5.65e-06	5.49e-06
	88	4.99e-06	6.27e-06	3.65e-06	3.93e-06	5.26e-06	5.33e-06	4.96e-06	4.58e-06	8.51e-06	7.53e-06	7.46e-06	6.85e-06	7.69e-06	7.3e-06	6.49e-06	6.7e-06	5.87e-06	5.27e-06	5.89e-06	5.37e-06	5.84e-06	5.96e-06	5.62e-06	5.85e-06	5.63e-06	5.33e-06
	90	4.88e-06	6.42e-06	3.63e-06	4.08e-06	5.21e-06	5.4e-06	5.06e-06	4.49e-06	8.57e-06	7.45e-06	7.28e-06	6.72e-06	7.65e-06	7.03e-06	6.46e-06	6.66e-06	5.91e-06	5.36e-06	5.91e-06	5.31e-06	5.75e-06	5.98e-06	5.49e-06	5.77e-06	5.58e-06	5.19e-06
	92	4.77e-06	6.58e-06	3.66e-06	4.25e-06	5.15e-06	5.47e-06	5.18e-06	4.45e-06	8.41e-06	7.36e-06	7.09e-06	6.57e-06	7.52e-06	6.73e-06	6.47e-06	6.65e-06	5.96e-06	5.5e-06	5.91e-06	5.27e-06	5.62e-06	5.98e-06	5.33e-06	5.67e-06	5.52e-06	5.1e-06
	94	4.66e-06	6.78e-06	3.75e-06	4.44e-06	5.07e-06	5.53e-06	5.3e-06	4.44e-06	8.05e-06	7.25e-06	6.89e-06	6.41e-06	7.31e-06	6.41e-06	6.52e-06	6.68e-06	6.04e-06	5.68e-06	5.85e-06	5.26e-06	5.44e-06	5.95e-06	5.15e-06	5.53e-06	5.44e-06	5.06e-06
	96	4.57e-06	7e-06	3.89e-06	4.64e-06	4.97e-06	5.59e-06	5.44e-06	4.48e-06	7.5e-06	7.13e-06	6.68e-06	6.25e-06	7e-06	6.07e-06	6.63e-06	6.77e-06	6.13e-06	5.9e-06	5.75e-06	5.31e-06	5.22e-06	5.9e-06	4.94e-06	5.36e-06	5.35e-06	5.09e-06
	98	4.49e-06	7.25e-06	4.09e-06	4.87e-06	4.86e-06	5.64e-06	5.58e-06	4.57e-06	6.75e-06	6.99e-06	6.45e-06	6.08e-06	6.6e-06	5.72e-06	6.8e-06	6.92e-06	6.25e-06	6.16e-06	5.6e-06	5.43e-06	4.94e-06	5.81e-06	4.7e-06	5.17e-06	5.23e-06	5.18e-06

## Sheet: Kine data - inch front lip Ss
Inching climbers
Sicyopterus stimpsoni
Front lip displacment (m)
		ss01a-10	ss01a-11	ss01a-4	ss01a-5	ss01a-6	ss01a-7	ss01a-8	ss01a-9	ss02-11	ss02-12	ss02-13	ss02-14	ss02-15	ss02-16	ss08-2	ss08-3	ss08-4	ss08-5	ss08-6	ss13-1	ss13-2	ss13-3	ss13-4	ss14-1	ss14-2	ss14-3
Cycle % =	0	4.64e-05	1.95e-05	-2.1e-06	5.73e-05	1.65e-05	3.23e-06	2.79e-05	9.98e-06	2.5e-05	4.89e-05	9.37e-05	8.21e-05	4.41e-05	3.09e-05	6.85e-05	6e-05	-1.98e-05	9.32e-05	6.24e-05	6.28e-05	2.77e-05	-5.81e-06	5.76e-05	-6.73e-06	5.52e-05	3.3e-05
	2	1.8e-05	2.86e-05	3.86e-05	9.62e-05	1.63e-05	4.57e-06	2.16e-05	1.2e-05	0.0001552	6.2e-05	0.0001033	0.0001353	5.8e-05	9.87e-05	6.77e-05	3.28e-05	2.73e-05	0.0001373	0.0001158	0.0001668	0.0001006	8.39e-05	0.0001269	3.83e-05	5.76e-05	3.65e-05
	4	5.73e-06	3.6e-05	7.91e-05	0.0001335	1.99e-05	9.39e-06	1.65e-05	3.01e-05	0.0002421	7.75e-05	0.0001087	0.0001777	7.62e-05	0.0001556	7.09e-05	1.82e-05	7.25e-05	0.000163	0.0001408	0.0002193	0.0001734	0.0001307	0.0001961	8.88e-05	6.15e-05	4.72e-05
	6	1.02e-05	4.2e-05	0.0001192	0.0001702	2.77e-05	1.77e-05	1.29e-05	6.45e-05	0.0002881	9.56e-05	0.0001105	0.0002097	9.88e-05	0.0002019	7.9e-05	1.71e-05	0.0001158	0.0001721	0.000144	0.0002337	0.0002462	0.0001381	0.0002654	0.0001448	6.7e-05	6.53e-05
	8	3.23e-05	4.72e-05	0.0001592	0.0002085	4.02e-05	2.97e-05	1.19e-05	0.000115	0.0002985	0.0001164	0.0001094	0.0002322	0.0001264	0.000238	9.49e-05	3.14e-05	0.0001569	0.0001685	0.0001376	0.0002327	0.000319	0.0001191	0.0003351	0.0002053	7.41e-05	8.99e-05
	10	7.31e-05	5.25e-05	0.0001998	0.0002516	5.92e-05	4.55e-05	1.53e-05	0.0001813	0.0002855	0.0001406	0.0001069	0.0002465	0.00016	0.0002645	0.0001224	6.35e-05	0.0001962	0.000158	0.0001335	0.0002471	0.0003916	9.31e-05	0.0004051	0.0002689	8.26e-05	0.0001177
	12	0.0001326	6.02e-05	0.0002426	0.0003033	8.64e-05	6.59e-05	2.6e-05	0.0002617	0.0002694	0.0001687	0.0001052	0.0002542	0.0002005	0.0002821	0.0001658	0.0001158	0.000234	0.000148	0.0001383	0.0003019	0.0004633	7.78e-05	0.0004753	0.0003329	9.26e-05	0.000143
	14	0.0002098	7.29e-05	0.0002897	0.0003663	0.0001241	9.2e-05	4.71e-05	0.0003538	0.0002728	0.0002017	0.0001066	0.0002571	0.000249	0.0002919	0.0002283	0.0001892	0.0002705	0.0001458	0.000155	0.000403	0.001	8.69e-05	0.001	0.0003944	0.0001045	0.0001594
	16	0.0003025	9.36e-05	0.0003429	0.0004411	0.000174	0.0001257	8.13e-05	0.0004546	0.000318	0.0002404	0.0001144	0.0002573	0.0003064	0.0002949	0.0003106	0.0002821	0.000305	0.000157	0.0001866	0.001	0.001	0.000126	0.001	0.0004512	0.0001193	0.0001647
	18	0.0004075	0.0001252	0.0004033	0.001	0.0002373	0.000169	0.0001305	0.001	0.000423	0.000286	0.0001314	0.000257	0.0003734	0.0002925	0.000411	0.0003889	0.0003366	0.0001853	0.0002359	0.001	0.001	0.000186	0.001	0.001	0.0001382	0.0001621
	20	0.001	0.0001698	0.0004706	0.001	0.0003142	0.0002237	0.0001957	0.001	0.001	0.0003392	0.0001606	0.0002587	0.0004505	0.0002863	0.001	0.001	0.0003639	0.000232	0.0003029	0.001	0.001	0.0002496	0.001	0.001	0.000162	0.0001587
	22	0.001	0.0002286	0.001	0.001	0.0004033	0.0002909	0.0002768	0.001	0.001	0.0004006	0.0002041	0.0002647	0.001	0.0002782	0.001	0.001	0.0003854	0.0002967	0.0003831	0.001	0.001	0.0003039	0.001	0.001	0.0001913	0.0001626
	24	0.001	0.0003017	0.001	0.001	0.001	0.0003708	0.0003727	0.001	0.001	0.0004703	0.0002635	0.0002773	0.001	0.0002699	0.001	0.001	0.0003999	0.0003768	0.0004714	0.001	0.001	0.0003474	0.001	0.001	0.0002261	0.0001801
	26	0.001	0.0003881	0.001	0.001	0.001	0.0004625	0.000481	0.001	0.001	0.001	0.0003395	0.0002987	0.001	0.0002633	0.001	0.001	0.0004071	0.0004686	0.001	0.001	0.001	0.0003862	0.001	0.001	0.0002662	0.0002136
	28	0.001	0.0004851	0.001	0.001	0.001	0.001	0.001	0.001	0.002	0.001	0.000432	0.000331	0.001	0.0002609	0.001	0.001	0.0004076	0.001	0.001	0.001	0.001	0.0004308	0.001	0.001	0.0003114	0.000263
	30	0.001	0.001	0.001	0.001	0.001	0.001	0.001	0.001	0.002	0.001	0.001	0.0003759	0.001	0.000265	0.001	0.001	0.0004033	0.001	0.001	0.001	0.001	0.0004906	0.001	0.001	0.0003614	0.0003266
	32	0.001	0.001	0.001	0.001	0.001	0.001	0.001	0.001	0.002	0.001	0.001	0.0004348	0.001	0.0002787	0.001	0.001	0.0003962	0.001	0.001	0.002	0.001	0.001	0.001	0.001	0.0004161	0.0004018
	34	0.001	0.001	0.001	0.001	0.001	0.001	0.001	0.001	0.002	0.001	0.001	0.001	0.001	0.0003046	0.001	0.001	0.0003881	0.001	0.001	0.002	0.001	0.001	0.001	0.001	0.000475	0.0004854
	36	0.001	0.001	0.001	0.001	0.001	0.001	0.001	0.001	0.002	0.001	0.001	0.001	0.001	0.0003452	0.001	0.001	0.0003796	0.001	0.001	0.002	0.001	0.001	0.001	0.001	0.001	0.001
	38	0.002	0.001	0.001	0.001	0.001	0.001	0.001	0.001	0.002	0.001	0.001	0.001	0.002	0.0004019	0.001	0.001	0.0003709	0.001	0.001	0.002	0.001	0.001	0.001	0.001	0.001	0.001
	40	0.002	0.001	0.001	0.001	0.001	0.001	0.001	0.001	0.001	0.001	0.001	0.001	0.002	0.0004748	0.001	0.001	0.0003612	0.001	0.001	0.002	0.001	0.001	0.001	0.001	0.001	0.001
	42	0.002	0.001	0.001	0.001	0.001	0.001	0.001	0.002	0.001	0.001	0.001	0.001	0.002	0.001	0.002	0.001	0.0003508	0.001	0.001	0.002	0.001	0.001	0.001	0.001	0.001	0.001
	44	0.002	0.001	0.001	0.002	0.001	0.001	0.002	0.002	0.001	0.001	0.002	0.001	0.002	0.001	0.002	0.001	0.0003417	0.001	0.001	0.002	0.001	0.001	0.001	0.001	0.001	0.001
	46	0.002	0.001	0.001	0.002	0.001	0.001	0.002	0.002	0.001	0.001	0.002	0.001	0.002	0.001	0.002	0.001	0.0003383	0.001	0.001	0.002	0.001	0.001	0.001	0.002	0.001	0.001
	48	0.002	0.001	0.001	0.002	0.001	0.001	0.002	0.002	0.001	0.001	0.002	0.001	0.002	0.001	0.002	0.001	0.0003471	0.001	0.001	0.002	0.001	0.001	0.001	0.002	0.001	0.001
	50	0.002	0.001	0.001	0.002	0.001	0.002	0.002	0.002	0.001	0.001	0.002	0.002	0.002	0.001	0.002	0.001	0.0003745	0.001	0.001	0.002	0.001	0.001	0.001	0.002	0.001	0.001
	52	0.002	0.002	0.001	0.002	0.002	0.002	0.002	0.002	0.001	0.001	0.002	0.002	0.003	0.001	0.002	0.001	0.0004256	0.002	0.001	0.002	0.001	0.001	0.001	0.002	0.001	0.001
	54	0.002	0.002	0.002	0.002	0.002	0.002	0.002	0.002	0.0004984	0.001	0.002	0.002	0.003	0.001	0.002	0.001	0.001	0.002	0.001	0.002	0.001	0.001	0.001	0.002	0.001	0.001
	56	0.002	0.002	0.002	0.002	0.002	0.002	0.002	0.002	0.0004575	0.001	0.002	0.002	0.003	0.001	0.002	0.001	0.001	0.002	0.001	0.002	0.001	0.001	0.001	0.002	0.001	0.001
	58	0.002	0.002	0.002	0.002	0.002	0.002	0.002	0.002	0.0004366	0.001	0.002	0.002	0.003	0.001	0.002	0.001	0.001	0.002	0.001	0.002	0.001	0.001	0.001	0.002	0.001	0.001
	60	0.002	0.002	0.002	0.002	0.002	0.002	0.002	0.002	0.0004317	0.001	0.002	0.002	0.003	0.001	0.002	0.001	0.001	0.002	0.001	0.002	0.001	0.001	0.001	0.001	0.001	0.001
	62	0.002	0.002	0.002	0.002	0.002	0.002	0.002	0.002	0.0004483	0.001	0.002	0.002	0.003	0.001	0.002	0.002	0.001	0.002	0.001	0.002	0.001	0.001	0.001	0.001	0.001	0.001
	64	0.002	0.002	0.002	0.002	0.002	0.002	0.002	0.002	0.0004992	0.001	0.002	0.002	0.003	0.001	0.002	0.002	0.001	0.002	0.001	0.002	0.001	0.001	0.001	0.001	0.001	0.001
	66	0.002	0.002	0.002	0.002	0.002	0.002	0.002	0.002	0.001	0.001	0.002	0.002	0.003	0.001	0.002	0.002	0.001	0.001	0.002	0.002	0.001	0.001	0.001	0.001	0.001	0.001
	68	0.002	0.002	0.002	0.002	0.002	0.002	0.002	0.002	0.001	0.001	0.002	0.002	0.003	0.001	0.002	0.002	0.001	0.001	0.002	0.002	0.001	0.001	0.001	0.001	0.001	0.001
	70	0.002	0.002	0.002	0.002	0.002	0.002	0.002	0.002	0.001	0.001	0.002	0.002	0.003	0.001	0.002	0.002	0.001	0.001	0.002	0.002	0.001	0.001	0.001	0.001	0.001	0.001
	72	0.002	0.002	0.002	0.002	0.002	0.002	0.002	0.002	0.001	0.001	0.002	0.002	0.003	0.001	0.002	0.002	0.001	0.001	0.002	0.002	0.001	0.001	0.001	0.001	0.001	0.001
	74	0.002	0.002	0.002	0.002	0.002	0.002	0.002	0.002	0.001	0.001	0.002	0.002	0.003	0.001	0.002	0.002	0.001	0.001	0.002	0.002	0.001	0.001	0.001	0.001	0.001	0.001
	76	0.002	0.002	0.002	0.002	0.002	0.002	0.002	0.002	0.002	0.001	0.002	0.002	0.003	0.001	0.002	0.002	0.001	0.001	0.002	0.002	0.001	0.001	0.001	0.001	0.001	0.001
	78	0.002	0.002	0.002	0.002	0.002	0.002	0.002	0.002	0.002	0.001	0.002	0.002	0.003	0.001	0.002	0.002	0.001	0.001	0.002	0.002	0.001	0.001	0.001	0.001	0.001	0.001
	80	0.002	0.002	0.002	0.002	0.002	0.002	0.002	0.002	0.002	0.001	0.002	0.002	0.003	0.001	0.002	0.002	0.001	0.001	0.002	0.002	0.001	0.001	0.001	0.001	0.001	0.002
	82	0.002	0.002	0.002	0.002	0.002	0.002	0.002	0.002	0.002	0.001	0.002	0.002	0.003	0.001	0.002	0.002	0.001	0.001	0.002	0.002	0.001	0.001	0.001	0.001	0.001	0.002
	84	0.002	0.002	0.002	0.002	0.002	0.002	0.002	0.002	0.002	0.001	0.002	0.002	0.003	0.001	0.002	0.002	0.001	0.001	0.002	0.002	0.001	0.001	0.001	0.001	0.001	0.002
	86	0.002	0.002	0.002	0.002	0.002	0.002	0.002	0.002	0.002	0.001	0.002	0.002	0.003	0.001	0.002	0.001	0.001	0.001	0.002	0.002	0.001	0.001	0.001	0.002	0.001	0.002
	88	0.002	0.001	0.002	0.002	0.002	0.002	0.002	0.002	0.002	0.001	0.002	0.002	0.003	0.001	0.002	0.001	0.001	0.002	0.002	0.002	0.001	0.001	0.001	0.002	0.001	0.002
	90	0.002	0.001	0.002	0.002	0.002	0.002	0.002	0.002	0.002	0.001	0.002	0.002	0.002	0.001	0.002	0.001	0.001	0.002	0.002	0.002	0.001	0.001	0.001	0.002	0.001	0.002
	92	0.002	0.001	0.002	0.002	0.002	0.002	0.002	0.002	0.002	0.001	0.002	0.002	0.002	0.001	0.002	0.001	0.001	0.002	0.002	0.002	0.001	0.002	0.001	0.002	0.001	0.002
	94	0.002	0.001	0.002	0.002	0.002	0.001	0.002	0.002	0.002	0.001	0.002	0.001	0.002	0.001	0.002	0.001	0.001	0.002	0.002	0.002	0.001	0.002	0.001	0.001	0.001	0.001
	96	0.00166	0.0009	0.00184	0.00185	0.0015	0.00146	0.00175	0.00156	0.00182	0.00097	0.00161	0.00117	0.00218	0.00111	0.00172	0.00132	0.00127	0.00168	0.00179	0.0018	0.00089	0.00151	0.00117	0.00147	0.00131	0.00147
	98	0.002	0.001	0.002	0.002	0.001	0.001	0.002	0.002	0.002	0.001	0.002	0.001	0.002	0.001	0.002	0.001	0.001	0.002	0.002	0.002	0.001	0.001	0.001	0.001	0.001	0.001

## Sheet: Kine data - inch pelvis Ss
Inching climbers
Sicyopterus stimpsoni
Pelvic sucker displacement (m)
		ss01a-10	ss01a-11	ss01a-4	ss01a-5	ss01a-6	ss01a-7	ss01a-8	ss01a-9	ss02-11	ss02-12	ss02-13	ss02-14	ss02-15	ss02-16	ss08-2	ss08-3	ss08-4	ss08-5	ss08-6	ss13-1	ss13-2	ss13-3	ss13-4	ss14-1	ss14-2	ss14-3
Cycle % =	0	1.2e-05	5.36e-06	2.37e-05	3.01e-05	2.76e-05	3.51e-05	4.54e-05	5.32e-05	-1.86e-05	-2.44e-05	3.8e-05	5.55e-05	-4.58e-06	5.38e-05	6.86e-05	5.52e-05	2.9e-05	4.28e-05	6.63e-05	4.22e-05	2.57e-05	4.75e-05	6.76e-05	5.79e-05	5.13e-05	8.28e-05
	2	6.14e-05	8.74e-05	5.86e-05	6.77e-05	4.08e-05	6.17e-05	6.54e-05	0.0001266	0.0002109	1.64e-05	0.0001126	0.0001277	-3.95e-06	5.63e-05	8.21e-05	8.28e-05	4.11e-05	5.32e-05	0.0001735	5.39e-05	4.96e-05	2.75e-05	8.38e-05	6.03e-05	7.84e-05	0.0001211
	4	0.0001033	0.0001563	8.83e-05	9.8e-05	5.04e-05	8.07e-05	7.92e-05	0.0001852	0.0003899	5.36e-05	0.0001772	0.0001893	-1.25e-06	6.94e-05	9.34e-05	0.0001041	4.97e-05	6.26e-05	0.0002377	6.43e-05	7.14e-05	1.34e-05	9.97e-05	6.22e-05	8.26e-05	0.0001497
	6	0.000138	0.0002121	0.0001132	0.0001215	5.68e-05	9.23e-05	8.74e-05	0.0002296	0.001	8.71e-05	0.0002321	0.0002405	3.5e-06	9.32e-05	0.0001032	0.0001197	5.53e-05	7.13e-05	0.0002666	7.38e-05	9.11e-05	5.47e-06	0.0001153	6.4e-05	7.23e-05	0.0001693
	8	0.0001657	0.000255	0.0001338	0.0001392	6.06e-05	9.73e-05	9.11e-05	0.0002607	0.001	0.000117	0.0002774	0.000282	1.02e-05	0.0001285	0.0001129	0.0001301	5.84e-05	7.99e-05	0.0002732	8.26e-05	0.0001087	3.65e-06	0.0001308	6.59e-05	5.69e-05	0.0001811
	10	0.0001865	0.0002853	0.0001507	0.0001527	6.23e-05	9.7e-05	9.14e-05	0.0002801	0.001	0.0001429	0.0003137	0.0003145	1.88e-05	0.0001762	0.0001237	0.000136	6e-05	8.89e-05	0.0002698	9.14e-05	0.0001242	7.62e-06	0.0001461	6.84e-05	4.52e-05	0.0001864
	12	0.0002006	0.0003039	0.0001645	0.000164	6.19e-05	9.26e-05	8.94e-05	0.0002896	0.001	0.0001646	0.0003412	0.0003387	2.9e-05	0.0002366	0.0001366	0.0001377	6.11e-05	9.82e-05	0.0002629	0.0001002	0.0001375	1.66e-05	0.0001612	7.14e-05	4.57e-05	0.0001869
	14	0.0002077	0.0003118	0.0001757	0.000175	5.91e-05	8.53e-05	8.64e-05	0.0002913	0.001	0.0001821	0.0003604	0.0003551	4.05e-05	0.0003096	0.0001517	0.0001357	6.25e-05	0.0001076	0.0002536	0.0001083	0.0001487	2.91e-05	0.0001759	7.5e-05	6.34e-05	0.0001841
	16	0.0002083	0.0003105	0.0001844	0.0001872	5.4e-05	7.59e-05	8.39e-05	0.0002873	0.001	0.0001956	0.0003717	0.0003643	5.3e-05	0.0003941	0.0001687	0.0001303	6.48e-05	0.0001171	0.0002421	0.0001148	0.0001578	4.35e-05	0.0001899	7.92e-05	9.22e-05	0.0001794
	18	0.0002033	0.0003017	0.0001906	0.0002014	4.76e-05	6.56e-05	8.34e-05	0.0002797	0.001	0.0002052	0.000376	0.0003666	6.63e-05	0.0004874	0.0001867	0.0001224	6.82e-05	0.0001263	0.0002315	0.0001192	0.0001647	5.77e-05	0.000203	8.39e-05	0.0001167	0.000174
	20	0.0001948	0.0002878	0.0001945	0.0002176	4.18e-05	5.58e-05	8.62e-05	0.0002711	0.001	0.0002114	0.0003745	0.0003624	8.03e-05	0.001	0.0002049	0.0001131	7.28e-05	0.0001346	0.0002246	0.0001218	0.0001695	6.99e-05	0.0002151	8.94e-05	0.0001263	0.0001687
	22	0.0001849	0.0002709	0.0001965	0.0002353	3.88e-05	4.83e-05	9.3e-05	0.0002637	0.0004858	0.0002149	0.0003686	0.0003523	9.51e-05	0.001	0.0002227	0.0001037	7.85e-05	0.0001414	0.0002206	0.0001234	0.0001724	7.86e-05	0.0002258	9.56e-05	0.0001225	0.0001634
	24	0.0001761	0.0002527	0.0001975	0.0002535	4.07e-05	4.45e-05	0.0001044	0.0002601	0.0004517	0.0002161	0.0003599	0.0003374	0.0001105	0.001	0.0002399	9.6e-05	8.53e-05	0.000146	0.0002174	0.0001252	0.0001735	8.35e-05	0.0002348	0.0001026	0.0001142	0.0001582
	26	0.0001701	0.0002347	0.0001985	0.0002711	4.85e-05	4.56e-05	0.0001205	0.0002616	0.0004325	0.0002155	0.0003496	0.0003189	0.0001264	0.001	0.0002562	9.16e-05	9.29e-05	0.0001475	0.0002131	0.0001282	0.0001732	8.5e-05	0.0002417	0.0001098	0.0001087	0.000153
	28	0.0001685	0.0002175	0.0002003	0.0002876	6.19e-05	5.2e-05	0.0001417	0.000269	0.0004314	0.0002134	0.0003387	0.0002982	0.0001425	0.001	0.0002714	9.17e-05	0.0001009	0.0001451	0.0002068	0.000133	0.0001719	8.47e-05	0.0002461	0.0001163	0.000112	0.0001483
	30	0.0001719	0.0002011	0.0002033	0.0003026	7.97e-05	6.35e-05	0.0001678	0.0002822	0.0004453	0.0002104	0.0003278	0.0002763	0.0001584	0.001	0.0002848	9.65e-05	0.0001091	0.0001386	0.000197	0.0001406	0.0001702	8.42e-05	0.0002475	0.0001215	0.000123	0.0001447
	32	0.0001806	0.0001852	0.0002074	0.0003158	9.95e-05	7.96e-05	0.000198	0.0003007	0.000464	0.0002068	0.0003172	0.000254	0.0001738	0.001	0.0002957	0.0001053	0.0001173	0.0001288	0.0001834	0.0001522	0.0001685	8.46e-05	0.0002459	0.0001251	0.0001337	0.0001425
	34	0.0001935	0.0001698	0.0002124	0.0003271	0.000119	9.92e-05	0.0002309	0.0003232	0.0004746	0.0002036	0.0003069	0.0002317	0.0001884	0.001	0.0003037	0.0001162	0.0001254	0.0001169	0.0001665	0.0001692	0.0001676	8.65e-05	0.0002414	0.0001271	0.0001377	0.0001419
	36	0.0002088	0.0001555	0.0002177	0.000336	0.0001357	0.0001208	0.0002646	0.0003483	0.0004699	0.0002013	0.0002966	0.0002098	0.0002017	0.001	0.0003087	0.0001269	0.0001332	0.0001043	0.0001479	0.0001918	0.0001681	9.05e-05	0.0002346	0.0001279	0.0001362	0.0001431
	38	0.000224	0.0001433	0.0002227	0.0003421	0.0001477	0.0001422	0.000297	0.000374	0.0004562	0.000201	0.0002863	0.0001892	0.0002131	0.001	0.0003105	0.0001354	0.0001405	9.29e-05	0.0001315	0.0002195	0.0001706	9.73e-05	0.0002263	0.0001284	0.0001343	0.0001464
	40	0.000236	0.0001347	0.000227	0.0003455	0.0001531	0.0001612	0.0003261	0.0003983	0.0004539	0.0002031	0.0002756	0.0001704	0.0002224	0.001	0.0003095	0.0001401	0.0001475	8.51e-05	0.0001215	0.00025	0.0001758	0.000107	0.0002176	0.0001289	0.0001366	0.0001523
	42	0.0002418	0.0001312	0.0002305	0.000346	0.0001505	0.0001758	0.0003509	0.0004193	0.0004856	0.0002082	0.0002644	0.0001543	0.0002294	0.001	0.0003063	0.0001408	0.0001544	8.33e-05	0.0001186	0.0002808	0.0001843	0.0001195	0.0002098	0.0001299	0.0001442	0.0001608
	44	0.0002393	0.0001333	0.000233	0.0003434	0.0001393	0.0001846	0.0003706	0.000436	0.001	0.0002163	0.0002526	0.0001418	0.0002343	0.001	0.0003018	0.0001382	0.0001612	8.88e-05	0.000122	0.0003089	0.0001966	0.0001339	0.0002042	0.0001314	0.000153	0.0001712
	46	0.000228	0.000141	0.0002345	0.0003378	0.00012	0.0001871	0.0003843	0.0004476	0.001	0.0002275	0.0002405	0.0001333	0.0002373	0.001	0.0002972	0.0001341	0.000168	0.0001002	0.0001301	0.0003317	0.0002132	0.0001492	0.0002022	0.0001334	0.0001549	0.0001821
	48	0.0002096	0.0001531	0.0002352	0.0003305	9.43e-05	0.0001836	0.0003917	0.0004546	0.001	0.0002412	0.0002284	0.0001289	0.0002391	0.001	0.0002937	0.0001311	0.0001744	0.0001143	0.0001387	0.0003471	0.0002346	0.0001641	0.0002051	0.0001354	0.0001448	0.0001917
	50	0.0001877	0.0001681	0.000235	0.0003238	6.58e-05	0.0001758	0.0003926	0.0004581	0.001	0.0002568	0.0002168	0.000128	0.00024	0.001	0.0002917	0.0001312	0.0001798	0.0001272	0.0001449	0.0003538	0.0002609	0.0001774	0.0002141	0.0001373	0.0001296	0.0001977
	52	0.0001671	0.0001843	0.0002339	0.0003215	3.95e-05	0.0001662	0.0003877	0.0004597	0.001	0.0002736	0.0002061	0.0001298	0.0002403	0.001	0.0002913	0.0001348	0.0001837	0.0001356	0.0001505	0.0003523	0.0002923	0.0001875	0.0002304	0.0001395	0.0001217	0.0001985
	54	0.0001526	0.0002001	0.0002315	0.0003285	2.15e-05	0.0001579	0.0003782	0.0004618	0.001	0.0002909	0.0001964	0.0001329	0.0002401	0.001	0.0002926	0.0001406	0.0001853	0.0001381	0.0001596	0.0003437	0.000329	0.000193	0.0002549	0.0001428	0.0001253	0.0001939
	56	0.0001485	0.0002142	0.0002279	0.0003505	1.85e-05	0.0001542	0.0003666	0.000467	0.001	0.0003079	0.0001877	0.0001365	0.0002394	0.001	0.0002958	0.0001467	0.0001842	0.0001346	0.0001711	0.0003299	0.0003706	0.0001933	0.0002882	0.0001484	0.0001323	0.0001854
	58	0.0001585	0.0002254	0.0002243	0.0003932	3.63e-05	0.0001579	0.0003563	0.0004784	0.001	0.0003238	0.0001799	0.0001399	0.0002384	0.001	0.0003012	0.0001511	0.0001803	0.0001267	0.0001801	0.0003132	0.0004171	0.0001891	0.0003309	0.0001585	0.0001343	0.0001765
	60	0.0001851	0.0002328	0.0002227	0.0004609	7.95e-05	0.0001719	0.0003518	0.0004988	0.001	0.0003379	0.0001729	0.0001428	0.0002374	0.001	0.0003093	0.0001524	0.0001736	0.0001171	0.0001834	0.0002964	0.000468	0.0001827	0.0003828	0.0001751	0.0001319	0.0001717
	62	0.0002302	0.0002353	0.0002265	0.001	0.0001502	0.0001984	0.000358	0.001	0.001	0.0003495	0.0001667	0.0001458	0.0002374	0.001	0.0003205	0.0001503	0.0001646	0.0001089	0.0001823	0.0002832	0.001	0.0001778	0.0004438	0.0002009	0.0001332	0.0001757
	64	0.0002941	0.0002325	0.0002399	0.001	0.0002477	0.0002392	0.0003805	0.001	0.001	0.0003584	0.0001618	0.0001496	0.0002404	0.001	0.0003349	0.0001449	0.0001539	0.000106	0.0001787	0.0002779	0.001	0.0001785	0.001	0.0002382	0.0001462	0.0001922
	66	0.0003764	0.0002246	0.0002674	0.001	0.0003687	0.0002953	0.000424	0.001	0.001	0.0003647	0.000159	0.0001557	0.0002489	0.001	0.0003519	0.0001374	0.0001423	0.0001131	0.000172	0.0002852	0.001	0.0001893	0.001	0.0002891	0.0001782	0.000224
	68	0.0004755	0.0002122	0.0003133	0.001	0.001	0.0003671	0.0004922	0.001	0.0004673	0.0003693	0.0001594	0.000166	0.0002664	0.001	0.0003706	0.0001302	0.0001306	0.0001345	0.0001598	0.0003091	0.001	0.0002143	0.001	0.0003548	0.0002303	0.0002721
	70	0.001	0.0001963	0.0003807	0.001	0.001	0.0004535	0.001	0.001	0.0004531	0.0003731	0.0001646	0.0001825	0.0002962	0.001	0.0003902	0.0001267	0.0001205	0.0001738	0.0001388	0.0003518	0.001	0.0002566	0.001	0.0004357	0.0002935	0.0003363
	72	0.001	0.0001783	0.0004713	0.001	0.001	0.001	0.001	0.001	0.0004571	0.0003778	0.0001763	0.000208	0.0003415	0.001	0.0004105	0.0001315	0.0001138	0.000233	0.000109	0.000413	0.001	0.0003181	0.001	0.001	0.0003593	0.0004158
	74	0.001	0.0001597	0.001	0.001	0.001	0.001	0.001	0.001	0.0004725	0.000385	0.0001968	0.0002447	0.000405	0.001	0.0004321	0.0001495	0.0001128	0.0003135	8.09e-05	0.0004902	0.001	0.000399	0.001	0.001	0.0004312	0.001
	76	0.001	0.0001425	0.001	0.002	0.001	0.001	0.001	0.001	0.0004879	0.0003963	0.0002283	0.0002948	0.0004883	0.001	0.0004566	0.0001856	0.0001203	0.0004157	7.84e-05	0.001	0.001	0.0004974	0.001	0.001	0.001	0.001
	78	0.001	0.0001291	0.001	0.002	0.001	0.001	0.001	0.001	0.0004877	0.0004133	0.0002728	0.0003589	0.001	0.001	0.0004863	0.0002434	0.0001387	0.001	0.0001288	0.001	0.001	0.001	0.001	0.001	0.001	0.001
	80	0.001	0.000122	0.001	0.002	0.001	0.001	0.001	0.001	0.0004595	0.0004368	0.0003315	0.0004366	0.001	0.001	0.001	0.0003248	0.0001704	0.001	0.0002498	0.001	0.001	0.001	0.001	0.001	0.001	0.001
	82	0.001	0.0001242	0.001	0.002	0.001	0.001	0.001	0.002	0.0004046	0.0004673	0.0004048	0.001	0.001	0.0004239	0.001	0.0004286	0.0002163	0.001	0.0004424	0.001	0.001	0.001	0.001	0.001	0.001	0.001
	84	0.001	0.0001382	0.001	0.002	0.002	0.001	0.002	0.002	0.0003404	0.001	0.0004917	0.001	0.001	0.0003362	0.001	0.001	0.0002766	0.001	0.001	0.001	0.001	0.001	0.001	0.001	0.001	0.001
	86	0.001	0.000166	0.002	0.002	0.002	0.001	0.002	0.002	0.0002934	0.001	0.001	0.001	0.001	0.0002688	0.001	0.001	0.0003502	0.001	0.001	0.001	0.001	0.001	0.001	0.001	0.001	0.001
	88	0.001	0.0002088	0.002	0.002	0.002	0.001	0.002	0.002	0.0002929	0.001	0.001	0.001	0.001	0.0002261	0.001	0.001	0.000436	0.001	0.001	0.001	0.001	0.001	0.001	0.001	0.001	0.001
	90	0.002	0.0002673	0.002	0.002	0.002	0.001	0.002	0.002	0.0003661	0.001	0.001	0.001	0.001	0.0002109	0.001	0.001	0.001	0.001	0.001	0.001	0.001	0.001	0.002	0.001	0.001	0.001
	92	0.002	0.0003418	0.002	0.002	0.002	0.001	0.002	0.002	0.001	0.001	0.001	0.001	0.002	0.0002249	0.001	0.001	0.001	0.002	0.002	0.001	0.001	0.001	0.002	0.002	0.001	0.001
	94	0.002	0.0004329	0.002	0.002	0.002	0.001	0.002	0.002	0.001	0.001	0.001	0.001	0.002	0.000269	0.001	0.001	0.001	0.002	0.002	0.001	0.001	0.001	0.002	0.002	0.001	0.001
	96	0.001	0.001	0.002	0.002	0.002	0.001	0.002	0.002	0.001	0.001	0.001	0.001	0.002	0.0003435	0.001	0.001	0.001	0.002	0.002	0.001	0.001	0.001	0.002	0.002	0.001	0.001
	98	0.001	0.001	0.002	0.002	0.002	0.001	0.002	0.002	0.002	0.001	0.001	0.001	0.002	0.0004485	0.001	0.001	0.001	0.002	0.001	0.001	0.001	0.002	0.002	0.002	0.002	0.001

## Sheet: Kine data - inch mouth area Sl
Inching climbers
Sicyopterus lagocephalus
Mouth Area (m^2)
		p59_ic_01	p59_ic_02	p59_ic_03	p59_ic_04	p59_ic_05	p64_ic_01	p64_ic_02	p64_ic_03	p64_ic_04	p64_ic_05	p116_ic_01	p116_ic_02	p116_ic_03	p116_ic_04	p116_ic_05	p118_ic_01	p118_ic_02	p118_ic_03	p118_ic_04	p118_ic_05	p120_ic_01	p120_ic_02	p120_ic_03	p120_ic_04	p120_ic_05	p122_ic_01	p122_ic_02	p122_ic_03	p122_ic_04	p123_ic_01	p123_ic_02	p123_ic_03	p123_ic_04	p123_ic_05	p124b_ic_01	p124b_ic_02	p124b_ic_03	p124b_ic_04	p124b_ic_05	p128a_ic_01	p128a_ic_02	p128a_ic_03	p128a_ic_04	p128a_ic_05	p138_01	p138_02	p138_03	p138_04
Cycle % =	0	3.65697e-06	3.32936e-06	2.79555e-06	3.09409e-06	3.47443e-06	4.78868e-06	5.00149e-06	4.12415e-06	3.59906e-06	3.88411e-06	4.03314e-06	3.59128e-06	2.28137e-06	3.28038e-06	2.17844e-06	1.90259e-05	2.20375e-05	1.87925e-05	2.34115e-05	1.51958e-05	1.39051e-06	2.47321e-06	3.61165e-06	3.10506e-06	3.95452e-06	1.24807e-06	3.62018e-06	3.02105e-06	3.45149e-06	1.95781e-06	4.12048e-06	3.21115e-06	2.74662e-06	3.23003e-06	2.09598e-06	1.93173e-06	2.83379e-06	2.48441e-06	2.42104e-06	4.71761e-06	5.20925e-06	3.92674e-06	3.4037e-06	4.75526e-06	7.43739e-06	5.60901e-06	1.18259e-05	8.98327e-06
	2	3.60956e-06	3.26715e-06	2.69413e-06	3.09885e-06	3.37433e-06	4.57415e-06	4.7114e-06	3.92435e-06	3.43864e-06	3.70045e-06	3.95731e-06	3.45235e-06	2.23138e-06	3.16559e-06	2.16826e-06	1.76406e-05	2.08018e-05	1.7515e-05	2.14309e-05	1.43929e-05	1.41048e-06	2.354e-06	3.48806e-06	3.00385e-06	3.86258e-06	1.33577e-06	3.41739e-06	2.87737e-06	3.26243e-06	2.02279e-06	3.89619e-06	3.06864e-06	2.61138e-06	3.0204e-06	1.99977e-06	1.90922e-06	2.79694e-06	2.49636e-06	2.38491e-06	4.44372e-06	5.03117e-06	3.80647e-06	3.32944e-06	4.57001e-06	7.37346e-06	5.80539e-06	1.1584e-05	8.87617e-06
	4	3.56479e-06	3.21089e-06	2.60098e-06	3.10419e-06	3.28126e-06	4.37378e-06	4.43843e-06	3.74183e-06	3.29349e-06	3.53161e-06	3.88618e-06	3.32155e-06	2.18525e-06	3.05804e-06	2.1598e-06	1.64254e-05	1.96772e-05	1.63432e-05	1.96272e-05	1.36705e-05	1.43196e-06	2.2453e-06	3.37169e-06	2.91055e-06	3.77465e-06	1.42226e-06	3.22915e-06	2.74428e-06	3.08762e-06	2.08677e-06	3.68963e-06	2.93817e-06	2.49022e-06	2.82964e-06	1.91224e-06	1.89032e-06	2.76394e-06	2.50808e-06	2.35207e-06	4.19133e-06	4.85691e-06	3.69605e-06	3.2613e-06	4.3957e-06	7.31541e-06	5.99618e-06	1.13631e-05	8.77754e-06
	6	3.52261e-06	3.16044e-06	2.51593e-06	3.1101e-06	3.19507e-06	4.187e-06	4.18268e-06	3.57613e-06	3.16304e-06	3.37724e-06	3.81964e-06	3.19857e-06	2.1429e-06	2.95751e-06	2.15298e-06	1.53705e-05	1.86593e-05	1.52751e-05	1.79927e-05	1.30267e-05	1.45485e-06	2.14679e-06	3.26234e-06	2.82498e-06	3.69061e-06	1.50738e-06	3.05509e-06	2.62163e-06	2.92711e-06	2.14972e-06	3.5002e-06	2.81944e-06	2.3828e-06	2.65716e-06	1.83296e-06	1.87486e-06	2.73449e-06	2.51951e-06	2.32249e-06	3.95979e-06	4.6869e-06	3.59512e-06	3.19904e-06	4.23197e-06	7.26342e-06	6.18082e-06	1.11617e-05	8.68701e-06
	8	3.48301e-06	3.11567e-06	2.43883e-06	3.11658e-06	3.11562e-06	4.01332e-06	3.9443e-06	3.42683e-06	3.04675e-06	3.23701e-06	3.75757e-06	3.08316e-06	2.10428e-06	2.86378e-06	2.14774e-06	1.44663e-05	1.7744e-05	1.43094e-05	1.65208e-05	1.246e-05	1.47909e-06	2.05816e-06	3.1598e-06	2.74698e-06	3.61038e-06	1.59103e-06	2.89488e-06	2.50923e-06	2.78093e-06	2.21158e-06	3.32736e-06	2.71216e-06	2.28885e-06	2.50237e-06	1.76153e-06	1.86267e-06	2.7083e-06	2.53057e-06	2.29612e-06	3.74848e-06	4.52158e-06	3.50334e-06	3.1424e-06	4.07853e-06	7.21762e-06	6.3588e-06	1.0978e-05	8.60422e-06
	10	3.44595e-06	3.07644e-06	2.36955e-06	3.1236e-06	3.04278e-06	3.85229e-06	3.7234e-06	3.29357e-06	2.94417e-06	3.11064e-06	3.69986e-06	2.97505e-06	2.06932e-06	2.77665e-06	2.14398e-06	1.37032e-05	1.69278e-05	1.34454e-05	1.52053e-05	1.1969e-05	1.50463e-06	1.97911e-06	3.06388e-06	2.67638e-06	3.53385e-06	1.67309e-06	2.74821e-06	2.40694e-06	2.64906e-06	2.27235e-06	3.17058e-06	2.61608e-06	2.20809e-06	2.36474e-06	1.69758e-06	1.85358e-06	2.68509e-06	2.54122e-06	2.27289e-06	3.55681e-06	4.3614e-06	3.42037e-06	3.09116e-06	3.93505e-06	7.17815e-06	6.5296e-06	1.08105e-05	8.52883e-06
	12	3.4114e-06	3.04263e-06	2.30794e-06	3.13115e-06	2.97643e-06	3.70354e-06	3.52018e-06	3.17599e-06	2.85487e-06	2.99787e-06	3.64642e-06	2.87398e-06	2.03797e-06	2.69595e-06	2.14165e-06	1.30713e-05	1.62074e-05	1.26824e-05	1.40411e-05	1.15527e-05	1.53139e-06	1.90935e-06	2.97437e-06	2.61302e-06	3.46094e-06	1.75348e-06	2.61477e-06	2.31462e-06	2.53148e-06	2.332e-06	3.02938e-06	2.53093e-06	2.14027e-06	2.24377e-06	1.64077e-06	1.84741e-06	2.6646e-06	2.55141e-06	2.25271e-06	3.38419e-06	4.2068e-06	3.34587e-06	3.04513e-06	3.80126e-06	7.14509e-06	6.69273e-06	1.06578e-05	8.46046e-06
	14	3.37932e-06	3.01411e-06	2.25386e-06	3.13921e-06	2.91643e-06	3.56676e-06	3.33484e-06	3.07377e-06	2.77846e-06	2.89846e-06	3.59715e-06	2.77974e-06	2.01016e-06	2.62147e-06	2.14066e-06	1.25607e-05	1.55799e-05	1.20203e-05	1.30232e-05	1.12103e-05	1.55934e-06	1.84862e-06	2.89108e-06	2.55672e-06	3.39157e-06	1.83211e-06	2.4943e-06	2.23215e-06	2.42809e-06	2.3905e-06	2.90327e-06	2.45647e-06	2.08514e-06	2.13899e-06	1.59079e-06	1.844e-06	2.6466e-06	2.56107e-06	2.23544e-06	3.23007e-06	4.05823e-06	3.27948e-06	3.0041e-06	3.67686e-06	7.11846e-06	6.84769e-06	1.05185e-05	8.39877e-06
	16	3.34965e-06	2.99075e-06	2.20718e-06	3.14777e-06	2.86266e-06	3.44172e-06	3.16758e-06	2.98661e-06	2.71461e-06	2.81219e-06	3.55193e-06	2.69207e-06	1.98585e-06	2.55304e-06	2.14093e-06	1.2162e-05	1.50427e-05	1.14592e-05	1.21475e-05	1.09414e-05	1.58842e-06	1.79662e-06	2.81382e-06	2.50731e-06	3.32566e-06	1.90887e-06	2.38653e-06	2.15939e-06	2.33879e-06	2.44785e-06	2.79181e-06	2.39245e-06	2.04244e-06	2.04993e-06	1.54736e-06	1.84315e-06	2.63088e-06	2.57017e-06	2.22094e-06	3.09389e-06	3.91616e-06	3.22089e-06	2.96791e-06	3.56162e-06	7.09821e-06	6.99399e-06	1.03916e-05	8.34337e-06
	18	3.32236e-06	2.97242e-06	2.16775e-06	3.15681e-06	2.81498e-06	3.32827e-06	3.01864e-06	2.91422e-06	2.66297e-06	2.73885e-06	3.51067e-06	2.61078e-06	1.96496e-06	2.49047e-06	2.14238e-06	1.1866e-05	1.45935e-05	1.09995e-05	1.14099e-05	1.07457e-05	1.61856e-06	1.75305e-06	2.7424e-06	2.46461e-06	3.26316e-06	1.98369e-06	2.29121e-06	2.09622e-06	2.2634e-06	2.50401e-06	2.69456e-06	2.33863e-06	2.01194e-06	1.97612e-06	1.5102e-06	1.84466e-06	2.61723e-06	2.57865e-06	2.209e-06	2.9751e-06	3.78106e-06	3.16973e-06	2.93641e-06	3.45526e-06	7.0842e-06	7.13113e-06	1.02757e-05	8.29391e-06
	20	3.2974e-06	2.959e-06	2.13542e-06	3.16632e-06	2.77326e-06	3.22632e-06	2.88817e-06	2.85634e-06	2.62321e-06	2.67821e-06	3.47327e-06	2.53563e-06	1.94743e-06	2.43358e-06	2.14492e-06	1.16651e-05	1.42301e-05	1.06414e-05	1.08067e-05	1.06232e-05	1.64973e-06	1.71756e-06	2.67663e-06	2.42841e-06	3.204e-06	2.05644e-06	2.20809e-06	2.04253e-06	2.20171e-06	2.55896e-06	2.61109e-06	2.29474e-06	1.99333e-06	1.91712e-06	1.47905e-06	1.84834e-06	2.60549e-06	2.58649e-06	2.1994e-06	2.87313e-06	3.65342e-06	3.12569e-06	2.90946e-06	3.35757e-06	7.07616e-06	7.2586e-06	1.01699e-05	8.25001e-06
	22	3.2747e-06	2.95034e-06	2.11e-06	3.17628e-06	2.73736e-06	3.13587e-06	2.77628e-06	2.8127e-06	2.59501e-06	2.63005e-06	3.4396e-06	2.46644e-06	1.9332e-06	2.38219e-06	2.14844e-06	1.15526e-05	1.39509e-05	1.03852e-05	1.03342e-05	1.05738e-05	1.68185e-06	1.68977e-06	2.61632e-06	2.3985e-06	3.14814e-06	2.12702e-06	2.13691e-06	1.99818e-06	2.15344e-06	2.61267e-06	2.54094e-06	2.26051e-06	1.98632e-06	1.87244e-06	1.45365e-06	1.85396e-06	2.59548e-06	2.59363e-06	2.19191e-06	2.78743e-06	3.53372e-06	3.08842e-06	2.88695e-06	3.26829e-06	7.07373e-06	7.37586e-06	1.00732e-05	8.21126e-06
	24	3.25421e-06	2.9463e-06	2.09131e-06	3.18667e-06	2.70711e-06	3.05693e-06	2.68297e-06	2.78303e-06	2.57799e-06	2.59413e-06	3.40957e-06	2.40299e-06	1.92218e-06	2.33611e-06	2.15284e-06	1.15237e-05	1.37543e-05	1.02307e-05	9.98862e-06	1.05977e-05	1.71487e-06	1.66924e-06	2.5613e-06	2.37463e-06	3.09552e-06	2.19531e-06	2.07741e-06	1.96302e-06	2.11824e-06	2.66508e-06	2.48369e-06	2.23564e-06	1.99055e-06	1.84158e-06	1.43377e-06	1.8613e-06	2.58706e-06	2.60004e-06	2.18623e-06	2.71739e-06	3.42242e-06	3.05758e-06	2.86879e-06	3.18721e-06	7.07644e-06	7.48239e-06	9.98465e-06	8.17729e-06
	26	3.23586e-06	2.94673e-06	2.07913e-06	3.19747e-06	2.68235e-06	2.9896e-06	2.60811e-06	2.76703e-06	2.57177e-06	2.57016e-06	3.38306e-06	2.34509e-06	1.91427e-06	2.29516e-06	2.15801e-06	1.1575e-05	1.36388e-05	1.01775e-05	9.76608e-06	1.06948e-05	1.74871e-06	1.65549e-06	2.51139e-06	2.35653e-06	3.0461e-06	2.26117e-06	2.0293e-06	1.93691e-06	2.09571e-06	2.71616e-06	2.43885e-06	2.2198e-06	2.00564e-06	1.824e-06	1.41913e-06	1.87012e-06	2.58011e-06	2.60567e-06	2.18211e-06	2.66238e-06	3.31995e-06	3.03282e-06	2.85489e-06	3.1141e-06	7.08374e-06	7.57767e-06	9.90342e-06	8.14767e-06
	28	3.21958e-06	2.95144e-06	2.07321e-06	3.20867e-06	2.6629e-06	2.93395e-06	2.55145e-06	2.76438e-06	2.5759e-06	2.55781e-06	3.35993e-06	2.29256e-06	1.90937e-06	2.25913e-06	2.16382e-06	1.17045e-05	1.36033e-05	1.02243e-05	9.66246e-06	1.08651e-05	1.78329e-06	1.64797e-06	2.46641e-06	2.34392e-06	2.99983e-06	2.32447e-06	1.99229e-06	1.91964e-06	2.08538e-06	2.76583e-06	2.40594e-06	2.21263e-06	2.03113e-06	1.81914e-06	1.4095e-06	1.88019e-06	2.57451e-06	2.6105e-06	2.17926e-06	2.62172e-06	3.22669e-06	3.01381e-06	2.84516e-06	3.0487e-06	7.095e-06	7.66119e-06	9.82876e-06	8.12198e-06
	30	3.20529e-06	2.96026e-06	2.07329e-06	3.22024e-06	2.64857e-06	2.89007e-06	2.51259e-06	2.77468e-06	2.58992e-06	2.55672e-06	3.34007e-06	2.24519e-06	1.90737e-06	2.22782e-06	2.17014e-06	1.19112e-05	1.36467e-05	1.03692e-05	9.67333e-06	1.11081e-05	1.81854e-06	1.64613e-06	2.42619e-06	2.33647e-06	2.95665e-06	2.38506e-06	1.96602e-06	1.91101e-06	2.0867e-06	2.81403e-06	2.38444e-06	2.21372e-06	2.06653e-06	1.82639e-06	1.4046e-06	1.89125e-06	2.57014e-06	2.61449e-06	2.1774e-06	2.59469e-06	3.14296e-06	3.00021e-06	2.83954e-06	2.99075e-06	7.10954e-06	7.73248e-06	9.76e-06	8.09979e-06
	32	3.19292e-06	2.97298e-06	2.07908e-06	3.23215e-06	2.63916e-06	2.858e-06	2.49102e-06	2.79747e-06	2.61329e-06	2.56642e-06	3.32333e-06	2.20279e-06	1.90814e-06	2.20104e-06	2.17683e-06	1.21945e-05	1.37677e-05	1.06089e-05	9.7938e-06	1.14229e-05	1.85436e-06	1.6494e-06	2.39056e-06	2.33382e-06	2.91651e-06	2.44279e-06	1.95011e-06	1.91074e-06	2.09904e-06	2.86069e-06	2.37381e-06	2.22261e-06	2.11127e-06	1.84509e-06	1.40417e-06	1.90307e-06	2.56689e-06	2.61761e-06	2.1763e-06	2.58052e-06	3.06899e-06	2.99166e-06	2.83795e-06	2.93997e-06	7.12667e-06	7.79112e-06	9.69654e-06	8.08065e-06
	34	3.18237e-06	2.98938e-06	2.09024e-06	3.24438e-06	2.63445e-06	2.83778e-06	2.48612e-06	2.83221e-06	2.64543e-06	2.58641e-06	3.30958e-06	2.16516e-06	1.91154e-06	2.17856e-06	2.18373e-06	1.25538e-05	1.39653e-05	1.09394e-05	1.00185e-05	1.18079e-05	1.89065e-06	1.65718e-06	2.35936e-06	2.3356e-06	2.87934e-06	2.49751e-06	1.94414e-06	1.91854e-06	2.12171e-06	2.90574e-06	2.37348e-06	2.23883e-06	2.16472e-06	1.87452e-06	1.40791e-06	1.9154e-06	2.56468e-06	2.61983e-06	2.17572e-06	2.57839e-06	3.00494e-06	2.98782e-06	2.84031e-06	2.89606e-06	7.1457e-06	7.83677e-06	9.63785e-06	8.0641e-06
	36	3.17355e-06	3.00924e-06	2.10644e-06	3.25688e-06	2.63422e-06	2.82934e-06	2.49717e-06	2.87825e-06	2.68571e-06	2.61609e-06	3.29866e-06	2.13211e-06	1.91742e-06	2.16017e-06	2.1907e-06	1.29878e-05	1.42378e-05	1.13553e-05	1.03413e-05	1.22609e-05	1.9273e-06	1.66891e-06	2.33244e-06	2.34138e-06	2.84506e-06	2.54909e-06	1.94762e-06	1.93406e-06	2.15392e-06	2.94909e-06	2.38283e-06	2.2618e-06	2.2262e-06	1.91391e-06	1.41554e-06	1.928e-06	2.56339e-06	2.62115e-06	2.17548e-06	2.58743e-06	2.95084e-06	2.98836e-06	2.84653e-06	2.85869e-06	7.16597e-06	7.8692e-06	9.58352e-06	8.04967e-06
	38	3.16634e-06	3.03229e-06	2.1273e-06	3.26962e-06	2.63823e-06	2.83256e-06	2.52337e-06	2.93481e-06	2.73344e-06	2.6548e-06	3.2904e-06	2.10345e-06	1.92563e-06	2.14565e-06	2.19759e-06	1.3494e-05	1.45837e-05	1.18498e-05	1.07558e-05	1.27788e-05	1.96419e-06	1.68407e-06	2.30963e-06	2.35075e-06	2.8136e-06	2.59737e-06	1.96002e-06	1.95687e-06	2.1948e-06	2.99067e-06	2.40122e-06	2.29094e-06	2.29495e-06	1.96246e-06	1.42675e-06	1.94063e-06	2.56292e-06	2.62156e-06	2.17544e-06	2.60674e-06	2.90664e-06	2.99291e-06	2.85651e-06	2.82753e-06	7.18685e-06	7.88827e-06	9.53316e-06	8.03689e-06
	40	3.16066e-06	3.05827e-06	2.15245e-06	3.28255e-06	2.64624e-06	2.8472e-06	2.56386e-06	3.00104e-06	2.78788e-06	2.70179e-06	3.28466e-06	2.07896e-06	1.93601e-06	2.13478e-06	2.20422e-06	1.4069e-05	1.50005e-05	1.24152e-05	1.12545e-05	1.33573e-05	2.0012e-06	1.70218e-06	2.29078e-06	2.36324e-06	2.78485e-06	2.64223e-06	1.98074e-06	1.98652e-06	2.24341e-06	3.03043e-06	2.42798e-06	2.3256e-06	2.37016e-06	2.01926e-06	1.44122e-06	1.95308e-06	2.56318e-06	2.62107e-06	2.17549e-06	2.63535e-06	2.87218e-06	3.00116e-06	2.87013e-06	2.80223e-06	7.20773e-06	7.89401e-06	9.4865e-06	8.0253e-06
	42	3.15638e-06	3.08693e-06	2.18148e-06	3.29564e-06	2.65801e-06	2.87295e-06	2.61774e-06	3.07596e-06	2.84825e-06	2.75623e-06	3.28124e-06	2.05844e-06	1.94841e-06	2.12734e-06	2.21045e-06	1.47075e-05	1.54853e-05	1.30425e-05	1.18294e-05	1.39912e-05	2.03819e-06	1.7228e-06	2.27576e-06	2.37838e-06	2.75872e-06	2.68353e-06	2.00912e-06	2.02248e-06	2.29874e-06	3.06829e-06	2.46239e-06	2.36507e-06	2.45096e-06	2.08339e-06	1.45866e-06	1.96514e-06	2.56407e-06	2.61968e-06	2.17555e-06	2.67229e-06	2.84721e-06	3.01275e-06	2.88726e-06	2.78241e-06	7.22805e-06	7.88655e-06	9.44329e-06	8.01447e-06
	44	3.15341e-06	3.11798e-06	2.21402e-06	3.30883e-06	2.67328e-06	2.90935e-06	2.68403e-06	3.15847e-06	2.91373e-06	2.81725e-06	3.27997e-06	2.0417e-06	1.96265e-06	2.12309e-06	2.21614e-06	1.54031e-05	1.60346e-05	1.37217e-05	1.24717e-05	1.46743e-05	2.075e-06	1.74555e-06	2.2644e-06	2.3957e-06	2.73509e-06	2.72117e-06	2.04445e-06	2.06421e-06	2.35969e-06	3.1042e-06	2.50374e-06	2.40864e-06	2.53642e-06	2.15386e-06	1.47873e-06	1.97662e-06	2.5655e-06	2.61743e-06	2.17559e-06	2.71655e-06	2.83138e-06	3.02735e-06	2.90776e-06	2.76772e-06	7.24726e-06	7.86621e-06	9.40335e-06	8.00395e-06
	46	3.15163e-06	3.15114e-06	2.24965e-06	3.32207e-06	2.69181e-06	2.95584e-06	2.76171e-06	3.24742e-06	2.98349e-06	2.88391e-06	3.28066e-06	2.02854e-06	1.97859e-06	2.12182e-06	2.22115e-06	1.61478e-05	1.66438e-05	1.44422e-05	1.3172e-05	1.53993e-05	2.11148e-06	1.77008e-06	2.25657e-06	2.4147e-06	2.71385e-06	2.75505e-06	2.08594e-06	2.11107e-06	2.42514e-06	3.13814e-06	2.55125e-06	2.45552e-06	2.62559e-06	2.22961e-06	1.50113e-06	1.98735e-06	2.56735e-06	2.61432e-06	2.17561e-06	2.7671e-06	2.82427e-06	3.04464e-06	2.93147e-06	2.75779e-06	7.26484e-06	7.83341e-06	9.36653e-06	7.99333e-06
	48	3.15094e-06	3.18614e-06	2.28799e-06	3.33533e-06	2.71337e-06	3.01174e-06	2.8497e-06	3.34157e-06	3.05663e-06	2.9552e-06	3.28315e-06	2.01876e-06	1.99608e-06	2.12332e-06	2.22536e-06	1.69325e-05	1.73074e-05	1.51926e-05	1.392e-05	1.61577e-05	2.14747e-06	1.79609e-06	2.25213e-06	2.43491e-06	2.69486e-06	2.78507e-06	2.13278e-06	2.16244e-06	2.49392e-06	3.17008e-06	2.60416e-06	2.50494e-06	2.71746e-06	2.30956e-06	1.52554e-06	1.99718e-06	2.56955e-06	2.6104e-06	2.17565e-06	2.82292e-06	2.82539e-06	3.0643e-06	2.95822e-06	2.75224e-06	7.28032e-06	7.78874e-06	9.3327e-06	7.98224e-06
	50	3.15126e-06	3.22268e-06	2.32866e-06	3.34854e-06	2.73772e-06	3.07627e-06	2.94683e-06	3.43961e-06	3.13229e-06	3.0301e-06	3.28723e-06	2.01219e-06	2.01495e-06	2.12737e-06	2.22866e-06	1.7747e-05	1.80192e-05	1.59615e-05	1.47051e-05	1.69405e-05	2.18279e-06	1.82331e-06	2.25096e-06	2.45585e-06	2.67799e-06	2.81116e-06	2.18406e-06	2.21764e-06	2.56482e-06	3.2e-06	2.66168e-06	2.5561e-06	2.811e-06	2.39257e-06	1.55167e-06	2.00598e-06	2.57199e-06	2.60568e-06	2.17577e-06	2.88298e-06	2.83419e-06	3.08601e-06	2.98782e-06	2.75071e-06	7.29323e-06	7.73288e-06	9.30174e-06	7.97029e-06
	52	3.15249e-06	3.26051e-06	2.37131e-06	3.36167e-06	2.76464e-06	3.14854e-06	3.05186e-06	3.54024e-06	3.20958e-06	3.10756e-06	3.29275e-06	2.00864e-06	2.03508e-06	2.13377e-06	2.23096e-06	1.85809e-05	1.87718e-05	1.67373e-05	1.55162e-05	1.77378e-05	2.21725e-06	1.85145e-06	2.25291e-06	2.47705e-06	2.66311e-06	2.83325e-06	2.23888e-06	2.27596e-06	2.63662e-06	3.22791e-06	2.72305e-06	2.60819e-06	2.90516e-06	2.4775e-06	1.57924e-06	2.01365e-06	2.57459e-06	2.60021e-06	2.17607e-06	2.94628e-06	2.85007e-06	3.10947e-06	3.02006e-06	2.75282e-06	7.30319e-06	7.66664e-06	9.27354e-06	7.95716e-06
	54	3.15456e-06	3.29936e-06	2.41558e-06	3.37467e-06	2.79393e-06	3.2276e-06	3.1634e-06	3.64212e-06	3.28762e-06	3.18652e-06	3.29954e-06	2.00794e-06	2.05633e-06	2.14234e-06	2.23218e-06	1.94232e-05	1.9557e-05	1.75088e-05	1.6342e-05	1.85395e-05	2.25067e-06	1.88029e-06	2.25788e-06	2.49806e-06	2.65007e-06	2.8513e-06	2.29626e-06	2.33671e-06	2.70808e-06	3.25383e-06	2.78748e-06	2.66043e-06	2.99893e-06	2.56316e-06	1.60798e-06	2.02012e-06	2.57728e-06	2.59401e-06	2.17667e-06	3.01183e-06	2.87239e-06	3.1344e-06	3.05474e-06	2.75822e-06	7.30982e-06	7.59091e-06	9.24797e-06	7.9425e-06
	56	3.1574e-06	3.33898e-06	2.46116e-06	3.38749e-06	2.82537e-06	3.3124e-06	3.27997e-06	3.74394e-06	3.36557e-06	3.26595e-06	3.30745e-06	2.00996e-06	2.07858e-06	2.1529e-06	2.23226e-06	2.02627e-05	2.03661e-05	1.82653e-05	1.71715e-05	1.93351e-05	2.28286e-06	1.90956e-06	2.26574e-06	2.51845e-06	2.63873e-06	2.86527e-06	2.35525e-06	2.39919e-06	2.77801e-06	3.27778e-06	2.85423e-06	2.71204e-06	3.09126e-06	2.64838e-06	1.63765e-06	2.02535e-06	2.57997e-06	2.5871e-06	2.17771e-06	3.07869e-06	2.90048e-06	3.16053e-06	3.09162e-06	2.76656e-06	7.31279e-06	7.50666e-06	9.22489e-06	7.92603e-06
	58	3.16095e-06	3.37911e-06	2.50773e-06	3.40007e-06	2.85881e-06	3.40188e-06	3.39992e-06	3.84442e-06	3.44262e-06	3.34482e-06	3.31633e-06	2.01454e-06	2.10172e-06	2.16527e-06	2.23115e-06	2.10885e-05	2.11899e-05	1.89968e-05	1.79938e-05	2.01145e-05	2.31364e-06	1.93903e-06	2.27641e-06	2.53782e-06	2.62895e-06	2.87512e-06	2.41486e-06	2.4627e-06	2.84522e-06	3.29981e-06	2.92256e-06	2.76229e-06	3.18116e-06	2.73202e-06	1.66803e-06	2.02929e-06	2.58259e-06	2.5795e-06	2.17933e-06	3.14596e-06	2.93365e-06	3.18759e-06	3.13048e-06	2.77748e-06	7.31182e-06	7.4149e-06	9.20413e-06	7.90745e-06
	60	3.16517e-06	3.41954e-06	2.55501e-06	3.41238e-06	2.89407e-06	3.49492e-06	3.52149e-06	3.94233e-06	3.51801e-06	3.42217e-06	3.32606e-06	2.02157e-06	2.12564e-06	2.17932e-06	2.22883e-06	2.18899e-05	2.20192e-05	1.96944e-05	1.87988e-05	2.08679e-05	2.34283e-06	1.96844e-06	2.28979e-06	2.55581e-06	2.6206e-06	2.88085e-06	2.47414e-06	2.52658e-06	2.9086e-06	3.31995e-06	2.99179e-06	2.81047e-06	3.26768e-06	2.81296e-06	1.69893e-06	2.03194e-06	2.58509e-06	2.57122e-06	2.18171e-06	3.21276e-06	2.9712e-06	3.21537e-06	3.17107e-06	2.79068e-06	7.30662e-06	7.31664e-06	9.18548e-06	7.88649e-06
	62	3.17003e-06	3.46004e-06	2.60274e-06	3.42437e-06	2.93101e-06	3.5904e-06	3.64276e-06	4.03651e-06	3.59104e-06	3.49709e-06	3.33653e-06	2.03092e-06	2.15025e-06	2.1949e-06	2.22528e-06	2.26566e-05	2.28444e-05	2.03501e-05	1.9577e-05	2.15858e-05	2.37023e-06	1.99755e-06	2.3058e-06	2.57206e-06	2.61356e-06	2.88243e-06	2.53215e-06	2.5902e-06	2.96708e-06	3.33827e-06	3.06127e-06	2.85593e-06	3.34991e-06	2.89013e-06	1.73019e-06	2.03333e-06	2.5874e-06	2.56228e-06	2.18499e-06	3.27829e-06	3.01244e-06	3.24364e-06	3.21317e-06	2.80582e-06	7.29691e-06	7.2129e-06	9.1687e-06	7.86289e-06
	64	3.17548e-06	3.50042e-06	2.65068e-06	3.43599e-06	2.96949e-06	3.68722e-06	3.76173e-06	4.12588e-06	3.66108e-06	3.56874e-06	3.34764e-06	2.0425e-06	2.17547e-06	2.21188e-06	2.2205e-06	2.33787e-05	2.36565e-05	2.09572e-05	2.03201e-05	2.226e-05	2.39568e-06	2.02612e-06	2.32439e-06	2.58627e-06	2.60769e-06	2.87987e-06	2.58799e-06	2.65295e-06	3.01971e-06	3.35481e-06	3.13041e-06	2.89804e-06	3.427e-06	2.96255e-06	1.76166e-06	2.03348e-06	2.58949e-06	2.55267e-06	2.18934e-06	3.34178e-06	3.05667e-06	3.27221e-06	3.25652e-06	2.82262e-06	7.28239e-06	7.10469e-06	9.1535e-06	7.8364e-06
	66	3.18152e-06	3.54048e-06	2.69863e-06	3.44719e-06	3.00941e-06	3.78429e-06	3.87636e-06	4.20945e-06	3.72756e-06	3.63638e-06	3.35929e-06	2.05623e-06	2.20122e-06	2.23017e-06	2.2145e-06	2.40472e-05	2.44464e-05	2.151e-05	2.10207e-05	2.28825e-05	2.41902e-06	2.05387e-06	2.3455e-06	2.59816e-06	2.60289e-06	2.87317e-06	2.64083e-06	2.71429e-06	3.06563e-06	3.36965e-06	3.19864e-06	2.93628e-06	3.49816e-06	3.0293e-06	1.79324e-06	2.03245e-06	2.59129e-06	2.54239e-06	2.1949e-06	3.40252e-06	3.10322e-06	3.30091e-06	3.3009e-06	2.84077e-06	7.26277e-06	6.99296e-06	9.13957e-06	7.8068e-06
	68	3.18813e-06	3.58008e-06	2.74638e-06	3.45794e-06	3.05066e-06	3.88057e-06	3.98454e-06	4.28632e-06	3.78998e-06	3.69933e-06	3.37143e-06	2.07203e-06	2.22744e-06	2.24966e-06	2.2073e-06	2.46537e-05	2.52057e-05	2.20038e-05	2.16724e-05	2.34466e-05	2.44009e-06	2.08058e-06	2.36909e-06	2.6075e-06	2.59905e-06	2.86236e-06	2.6899e-06	2.7737e-06	3.1041e-06	3.38283e-06	3.2655e-06	2.97012e-06	3.56267e-06	3.08954e-06	1.82486e-06	2.03029e-06	2.59278e-06	2.53143e-06	2.20181e-06	3.45985e-06	3.15145e-06	3.32959e-06	3.34608e-06	2.86e-06	7.23773e-06	6.87857e-06	9.12654e-06	7.77387e-06
	70	3.19531e-06	3.61905e-06	2.79376e-06	3.4682e-06	3.09315e-06	3.97507e-06	4.08424e-06	4.3557e-06	3.84794e-06	3.757e-06	3.38397e-06	2.08985e-06	2.25408e-06	2.27027e-06	2.19893e-06	2.51905e-05	2.59261e-05	2.24352e-05	2.22702e-05	2.39463e-05	2.45874e-06	2.10599e-06	2.39515e-06	2.61407e-06	2.59608e-06	2.84746e-06	2.73448e-06	2.83074e-06	3.13447e-06	3.39442e-06	3.33054e-06	2.99914e-06	3.61991e-06	3.14253e-06	1.85645e-06	2.02708e-06	2.59393e-06	2.51978e-06	2.21017e-06	3.51317e-06	3.20073e-06	3.35811e-06	3.39185e-06	2.88e-06	7.20699e-06	6.76236e-06	9.11403e-06	7.73743e-06
	72	3.20306e-06	3.65728e-06	2.84063e-06	3.47792e-06	3.13682e-06	4.06688e-06	4.17348e-06	4.41689e-06	3.90107e-06	3.8089e-06	3.39687e-06	2.10963e-06	2.28108e-06	2.29195e-06	2.18943e-06	2.56509e-05	2.65999e-05	2.28013e-05	2.28094e-05	2.43766e-05	2.47483e-06	2.12987e-06	2.42367e-06	2.6177e-06	2.59389e-06	2.82848e-06	2.77394e-06	2.885e-06	3.1562e-06	3.40449e-06	3.39337e-06	3.02296e-06	3.66929e-06	3.18765e-06	1.88801e-06	2.02291e-06	2.59469e-06	2.50741e-06	2.2201e-06	3.56195e-06	3.25049e-06	3.38639e-06	3.43802e-06	2.9005e-06	7.17028e-06	6.64504e-06	9.10167e-06	7.6973e-06
	74	3.21138e-06	3.69466e-06	2.88685e-06	3.48708e-06	3.1816e-06	4.15516e-06	4.25042e-06	4.46932e-06	3.9491e-06	3.85462e-06	3.41007e-06	2.13134e-06	2.30842e-06	2.31462e-06	2.17885e-06	2.60288e-05	2.72199e-05	2.31003e-05	2.32869e-05	2.47333e-05	2.48824e-06	2.15199e-06	2.45465e-06	2.61825e-06	2.59242e-06	2.80547e-06	2.80773e-06	2.93612e-06	3.16887e-06	3.41308e-06	3.45368e-06	3.04124e-06	3.71034e-06	3.22434e-06	1.91953e-06	2.01788e-06	2.59506e-06	2.49429e-06	2.23168e-06	3.6057e-06	3.30019e-06	3.41433e-06	3.48439e-06	2.92122e-06	7.12742e-06	6.52725e-06	9.08905e-06	7.65336e-06
	76	3.22028e-06	3.7311e-06	2.9323e-06	3.49564e-06	3.22744e-06	4.23915e-06	4.31341e-06	4.51248e-06	3.9918e-06	3.89382e-06	3.42354e-06	2.15497e-06	2.33607e-06	2.33826e-06	2.16723e-06	2.63189e-05	2.77794e-05	2.33309e-05	2.36997e-05	2.5013e-05	2.49885e-06	2.17212e-06	2.48812e-06	2.6156e-06	2.59159e-06	2.77845e-06	2.83538e-06	2.98381e-06	3.17214e-06	3.42026e-06	3.51117e-06	3.05371e-06	3.74263e-06	3.25215e-06	1.95106e-06	2.01209e-06	2.595e-06	2.4804e-06	2.24496e-06	3.644e-06	3.34935e-06	3.44189e-06	3.53081e-06	2.94189e-06	7.07833e-06	6.40952e-06	9.07583e-06	7.60551e-06
	78	3.22978e-06	3.76655e-06	2.97689e-06	3.50358e-06	3.27432e-06	4.31819e-06	4.36099e-06	4.54599e-06	4.02901e-06	3.92625e-06	3.43724e-06	2.18049e-06	2.36399e-06	2.36283e-06	2.15462e-06	2.65168e-05	2.82724e-05	2.34923e-05	2.40457e-05	2.5213e-05	2.50654e-06	2.19005e-06	2.5241e-06	2.60965e-06	2.59136e-06	2.74747e-06	2.85649e-06	3.02781e-06	3.16577e-06	3.42606e-06	3.56563e-06	3.06015e-06	3.76584e-06	3.27072e-06	1.98265e-06	2.00568e-06	2.5945e-06	2.46571e-06	2.26001e-06	3.67649e-06	3.39753e-06	3.46903e-06	3.57712e-06	2.96223e-06	7.02303e-06	6.29232e-06	9.06165e-06	7.55368e-06
	80	3.23989e-06	3.80094e-06	3.02055e-06	3.51086e-06	3.32219e-06	4.39168e-06	4.39199e-06	4.56956e-06	4.06059e-06	3.95172e-06	3.45113e-06	2.2079e-06	2.39218e-06	2.38829e-06	2.14109e-06	2.66189e-05	2.86934e-05	2.35843e-05	2.43236e-05	2.53312e-05	2.51122e-06	2.20555e-06	2.56263e-06	2.60034e-06	2.59168e-06	2.71255e-06	2.87076e-06	3.06789e-06	3.14955e-06	3.43055e-06	3.61685e-06	3.06038e-06	3.77968e-06	3.27977e-06	2.01439e-06	1.99878e-06	2.59354e-06	2.45019e-06	2.27683e-06	3.70285e-06	3.44435e-06	3.49575e-06	3.6232e-06	2.982e-06	6.96173e-06	6.176e-06	9.04619e-06	7.49785e-06
	82	3.25062e-06	3.83427e-06	3.06321e-06	3.51747e-06	3.37103e-06	4.45915e-06	4.40547e-06	4.58296e-06	4.08646e-06	3.97011e-06	3.46518e-06	2.23721e-06	2.42062e-06	2.41465e-06	2.12669e-06	2.66224e-05	2.90376e-05	2.36071e-05	2.4532e-05	2.53663e-05	2.51277e-06	2.21843e-06	2.60376e-06	2.58762e-06	2.59252e-06	2.67375e-06	2.87794e-06	3.10388e-06	3.12338e-06	3.43375e-06	3.66469e-06	3.05426e-06	3.78397e-06	3.2791e-06	2.0464e-06	1.99156e-06	2.59212e-06	2.43381e-06	2.29544e-06	3.7228e-06	3.48951e-06	3.52205e-06	3.66892e-06	3.00095e-06	6.89479e-06	6.06087e-06	9.02916e-06	7.43799e-06
	84	3.26199e-06	3.8665e-06	3.10483e-06	3.52338e-06	3.42084e-06	4.52018e-06	4.40079e-06	4.58606e-06	4.10655e-06	3.98135e-06	3.47938e-06	2.26844e-06	2.4493e-06	2.4419e-06	2.11149e-06	2.65254e-05	2.93011e-05	2.35611e-05	2.46702e-05	2.53175e-05	2.51112e-06	2.22847e-06	2.64756e-06	2.57145e-06	2.59387e-06	2.6311e-06	2.87788e-06	3.13564e-06	3.08715e-06	3.43571e-06	3.70904e-06	3.0417e-06	3.77856e-06	3.26858e-06	2.07881e-06	1.9842e-06	2.59022e-06	2.41653e-06	2.31582e-06	3.73613e-06	3.53274e-06	3.54795e-06	3.7142e-06	3.01889e-06	6.82283e-06	5.94714e-06	9.0103e-06	7.37412e-06
	86	3.27402e-06	3.89766e-06	3.14537e-06	3.52857e-06	3.4716e-06	4.57444e-06	4.37755e-06	4.57878e-06	4.12083e-06	3.98544e-06	3.49369e-06	2.30159e-06	2.47823e-06	2.47002e-06	2.09554e-06	2.63269e-05	2.94805e-05	2.34471e-05	2.47379e-05	2.51844e-05	2.50616e-06	2.23548e-06	2.69408e-06	2.5518e-06	2.5957e-06	2.58463e-06	2.87048e-06	3.16305e-06	3.04081e-06	3.43646e-06	3.74979e-06	3.02261e-06	3.76336e-06	3.24813e-06	2.11178e-06	1.97691e-06	2.58785e-06	2.39833e-06	2.33796e-06	3.74262e-06	3.57386e-06	3.57351e-06	3.75895e-06	3.03561e-06	6.74668e-06	5.83498e-06	8.98939e-06	7.30627e-06
	88	3.28672e-06	3.92775e-06	3.18484e-06	3.53302e-06	3.52332e-06	4.62168e-06	4.33557e-06	4.56113e-06	4.12927e-06	3.9824e-06	3.5081e-06	2.33672e-06	2.50738e-06	2.49904e-06	2.0789e-06	2.60265e-05	2.95735e-05	2.32662e-05	2.47348e-05	2.49671e-05	2.49781e-06	2.23927e-06	2.74342e-06	2.52867e-06	2.59801e-06	2.53438e-06	2.85568e-06	3.18603e-06	2.98431e-06	3.43602e-06	3.7869e-06	2.99696e-06	3.73835e-06	3.21773e-06	2.14549e-06	1.96993e-06	2.58501e-06	2.37919e-06	2.36184e-06	3.74212e-06	3.61273e-06	3.59878e-06	3.80312e-06	3.05097e-06	6.66747e-06	5.72449e-06	8.96621e-06	7.23447e-06
	90	3.30011e-06	3.9568e-06	3.22322e-06	3.53672e-06	3.57601e-06	4.66173e-06	4.27489e-06	4.53313e-06	4.13185e-06	3.9723e-06	3.52258e-06	2.37385e-06	2.53677e-06	2.52896e-06	2.06165e-06	2.56251e-05	2.95785e-05	2.30195e-05	2.46611e-05	2.46662e-05	2.48598e-06	2.23964e-06	2.79564e-06	2.50203e-06	2.6008e-06	2.48041e-06	2.83351e-06	3.20453e-06	2.91762e-06	3.43443e-06	3.82031e-06	2.96471e-06	3.70354e-06	3.1774e-06	2.18015e-06	1.96355e-06	2.58172e-06	2.35906e-06	2.38745e-06	3.73447e-06	3.64925e-06	3.62382e-06	3.84665e-06	3.06481e-06	6.58666e-06	5.61577e-06	8.94059e-06	7.15875e-06
	92	3.3142e-06	3.98485e-06	3.26052e-06	3.53965e-06	3.62968e-06	4.69446e-06	4.19573e-06	4.4949e-06	4.12854e-06	3.95522e-06	3.53712e-06	2.41303e-06	2.56638e-06	2.5598e-06	2.04385e-06	2.5124e-05	2.94949e-05	2.27086e-05	2.45171e-05	2.42829e-05	2.4706e-06	2.23637e-06	2.85085e-06	2.47189e-06	2.60409e-06	2.42274e-06	2.804e-06	3.2185e-06	2.8407e-06	3.43171e-06	3.85e-06	2.92585e-06	3.65899e-06	3.1272e-06	2.21597e-06	1.95809e-06	2.57798e-06	2.33794e-06	2.41479e-06	3.71954e-06	3.68335e-06	3.64871e-06	3.88952e-06	3.077e-06	6.506e-06	5.50885e-06	8.91236e-06	7.07914e-06
	94	3.32902e-06	4.01194e-06	3.29676e-06	3.54181e-06	3.68434e-06	4.7198e-06	4.09851e-06	4.44656e-06	4.11934e-06	3.93128e-06	3.5517e-06	2.45433e-06	2.59623e-06	2.59158e-06	2.02557e-06	2.45257e-05	2.93225e-05	2.23353e-05	2.43038e-05	2.38184e-05	2.45157e-06	2.22926e-06	2.90913e-06	2.43824e-06	2.60788e-06	2.36143e-06	2.76723e-06	3.22794e-06	2.7535e-06	3.42787e-06	3.87596e-06	2.8804e-06	3.60478e-06	3.0672e-06	2.25321e-06	1.95391e-06	2.57385e-06	2.31579e-06	2.44384e-06	3.69722e-06	3.71503e-06	3.67355e-06	3.9317e-06	3.08744e-06	6.4276e-06	5.40379e-06	8.88137e-06	6.99565e-06
	96	3.34456e-06	4.03812e-06	3.33196e-06	3.54318e-06	3.74001e-06	4.73773e-06	3.98377e-06	4.38829e-06	4.10423e-06	3.90063e-06	3.5663e-06	2.49778e-06	2.6263e-06	2.62432e-06	2.00688e-06	2.38332e-05	2.90621e-05	2.19015e-05	2.40221e-05	2.32747e-05	2.4288e-06	2.21806e-06	2.97059e-06	2.40108e-06	2.61221e-06	2.29652e-06	2.72333e-06	3.23283e-06	2.656e-06	3.42294e-06	3.89818e-06	2.82837e-06	3.54104e-06	2.99751e-06	2.29211e-06	1.95142e-06	2.56936e-06	2.2926e-06	2.47462e-06	3.66738e-06	3.74427e-06	3.69842e-06	3.97317e-06	3.09598e-06	6.35387e-06	5.30061e-06	8.8475e-06	6.90826e-06
	98	3.36086e-06	4.06343e-06	3.36615e-06	3.54375e-06	3.79674e-06	4.74829e-06	3.85222e-06	4.32033e-06	4.08321e-06	3.86344e-06	3.58092e-06	2.54347e-06	2.6566e-06	2.65804e-06	1.98786e-06	2.30504e-05	2.8715e-05	2.14095e-05	2.36733e-05	2.26539e-05	2.40222e-06	2.20253e-06	3.03533e-06	2.36041e-06	2.61709e-06	2.22808e-06	2.67242e-06	3.23319e-06	2.54812e-06	3.41694e-06	3.91668e-06	2.76979e-06	3.46793e-06	2.91826e-06	2.33294e-06	1.95111e-06	2.56457e-06	2.26834e-06	2.50714e-06	3.6299e-06	3.77107e-06	3.72342e-06	4.01391e-06	3.10252e-06	6.28756e-06	5.19933e-06	8.81064e-06	6.81696e-06
[truncated: 38 more columns]

## Sheet: Kine data - inch front lip Sl
Inching climbers
Sicyopterus lagocephalus
Front lip displacment (m)
		p59_ic_01	p59_ic_02	p59_ic_03	p59_ic_04	p59_ic_05	p64_ic_01	p64_ic_02	p64_ic_03	p64_ic_04	p64_ic_05	p116_ic_01	p116_ic_02	p116_ic_03	p116_ic_04	p116_ic_05	p118_ic_01	p118_ic_02	p118_ic_03	p118_ic_04	p118_ic_05	p120_ic_01	p120_ic_02	p120_ic_03	p120_ic_04	p120_ic_05	p122_ic_01	p122_ic_02	p122_ic_03	p122_ic_04	p123_ic_01	p123_ic_02	p123_ic_03	p123_ic_04	p123_ic_05	p124b_ic_01	p124b_ic_02	p124b_ic_03	p124b_ic_04	p124b_ic_05	p128a_ic_01	p128a_ic_02	p128a_ic_03	p128a_ic_04	p128a_ic_05	p138_01	p138_02	p138_03	p138_04
Cycle % =	0	0	0	0	0	0	0	0	0	0	0	0	0	0	0	0	0	0	0	0	0	0	0	0	0	0	0	0	0	0	0	0	0	0	0	0	0	0	0	0	0	0	0	0	0	0	0	0	0
	2	0.000127302	0.000133583	0.000103969	0.000140637	0.000127345	5.02369e-05	2.66754e-05	7.81959e-05	8.96397e-05	8.93698e-05	0.000128041	9.57945e-05	0.000123472	9.9065e-05	0.000110774	0.00013539	8.88974e-05	0.000110116	7.19587e-05	0.000114138	0.00010833	2.70128e-05	8.97227e-05	7.32638e-05	0.000110271	8.28527e-05	2.24144e-05	3.46807e-05	1.64251e-05	9.47187e-05	5.4298e-05	5.94666e-05	7.91242e-05	2.79713e-05	0.000142109	0.000141602	0.000151904	0.000114109	7.38198e-05	4.43136e-05	4.13455e-05	0.000132802	0.000111756	7.37289e-05	0.000108657	0.000208948	0.000184769	0.000104046
	4	0.000250449	0.000263453	0.000205772	0.000276789	0.000251548	0.000101841	5.49102e-05	0.000157074	0.000179778	0.000179411	0.000252501	0.000188661	0.000243988	0.000195855	0.000218787	0.000270737	0.000182459	0.00022202	0.000148821	0.000230964	0.000214774	5.56557e-05	0.000177563	0.000146457	0.000217613	0.000163392	4.75759e-05	7.21803e-05	2.69215e-05	0.000186712	0.000110416	0.000120784	0.000159217	6.03064e-05	0.000280908	0.000279551	0.000297815	0.000224328	0.000146358	9.03498e-05	8.53085e-05	0.000261767	0.000220569	0.000147557	0.000209142	0.00041182	0.000361616	0.000204737
	6	0.000369443	0.000389609	0.000305411	0.000408455	0.000372609	0.000154824	8.50285e-05	0.000236633	0.000270412	0.000270122	0.000373381	0.000278598	0.000361548	0.00029037	0.000324039	0.000406515	0.00028068	0.00033572	0.000230584	0.00035048	0.000319333	8.59612e-05	0.000263521	0.00021958	0.000322025	0.000241618	7.56088e-05	0.000112499	3.14917e-05	0.000275981	0.000168385	0.00018395	0.000240277	9.70232e-05	0.000416396	0.000413845	0.000437734	0.000330658	0.000217633	0.00013812	0.000131905	0.000386894	0.000326439	0.000221487	0.000301453	0.000608614	0.000530574	0.000302075
	8	0.000484281	0.000512051	0.000402886	0.000535635	0.000490526	0.000209197	0.000117319	0.000316871	0.000361539	0.000361498	0.000490678	0.000365607	0.000476152	0.000382609	0.00042653	0.000543181	0.000383545	0.000451221	0.000317239	0.000472687	0.000422006	0.000117957	0.000347594	0.000292629	0.000423507	0.000317528	0.000106609	0.000155637	3.01425e-05	0.000362524	0.000228231	0.000248962	0.000322303	0.000138131	0.00054857	0.000544482	0.000571663	0.000433097	0.00028766	0.000187632	0.000181145	0.000508182	0.000429364	0.000295519	0.000385585	0.000799324	0.000691677	0.000396061
	10	0.00059496	0.000630775	0.000498195	0.000658328	0.000605298	0.00026497	0.000152038	0.00039778	0.000453147	0.000453534	0.000604389	0.000449684	0.000587797	0.00047257	0.000526256	0.000681151	0.000491018	0.00056852	0.000408771	0.000597579	0.000522789	0.000151666	0.00042978	0.0003656	0.00052206	0.000391121	0.000140646	0.000201587	2.28973e-05	0.000446338	0.000289974	0.000315811	0.000405286	0.000183629	0.000677425	0.000671456	0.000699603	0.000531644	0.000356454	0.000238887	0.000233033	0.000625627	0.00052934	0.000369649	0.000461532	0.000983938	0.00084496	0.000486697
	12	0.000701474	0.000745776	0.000591334	0.00077653	0.000716921	0.000322151	0.00018942	0.000479347	0.000545218	0.000546212	0.000714509	0.000530826	0.000696476	0.000560246	0.000623214	0.000820791	0.000603039	0.000687608	0.000505147	0.000725138	0.000621676	0.000187105	0.000510073	0.000438482	0.000617682	0.000462391	0.000177769	0.00025034	9.92698e-06	0.000527421	0.000353626	0.00038448	0.000489206	0.000233505	0.000802949	0.000794755	0.000821561	0.000626295	0.000424025	0.000291875	0.00028756	0.000739222	0.000626364	0.000443867	0.000529281	0.00116244	0.000990459	0.000573981
	14	0.000803815	0.000857047	0.000682293	0.000890235	0.000825387	0.00038075	0.000229679	0.000561552	0.000637718	0.00063951	0.000821025	0.000609027	0.00080218	0.000645632	0.000717394	0.000962386	0.000719509	0.000808463	0.00060631	0.000855324	0.000718656	0.000224283	0.000588464	0.00051126	0.000710371	0.000531329	0.000218005	0.000301877	1.00223e-05	0.000605766	0.000419188	0.000454946	0.000574034	0.000287727	0.000925128	0.000914357	0.000937544	0.000717045	0.000490378	0.000346575	0.000344705	0.000848958	0.000720427	0.000518159	0.000588821	0.00133478	0.00112821	0.000657908
	16	0.000901972	0.000964576	0.000771057	0.000999437	0.000930688	0.000440771	0.000273011	0.000644362	0.000730603	0.000733393	0.000923924	0.000684277	0.000904897	0.000728716	0.000808786	0.00110612	0.000840287	0.000931045	0.000712171	0.000988065	0.000813714	0.000263202	0.000664941	0.000583908	0.000800121	0.000597925	0.000261358	0.000356167	3.47228e-05	0.000681366	0.000486646	0.000527168	0.000659722	0.000346243	0.00104394	0.00103023	0.00104757	0.000803888	0.000555507	0.000402951	0.000404429	0.000954823	0.000811517	0.000592498	0.000640145	0.00150092	0.00125826	0.00073847
	18	0.000995928	0.00106835	0.000857605	0.00110413	0.00103281	0.000502222	0.000319595	0.000727734	0.000823804	0.000827811	0.00102319	0.000756565	0.00100461	0.000809482	0.000897372	0.00125208	0.00096518	0.00105528	0.000822597	0.00112325	0.000906829	0.000303847	0.000739485	0.000656394	0.000886926	0.000662163	0.00030781	0.000413168	6.55066e-05	0.000754209	0.000555968	0.000601092	0.000746205	0.000408974	0.00115934	0.00114234	0.00115164	0.000886816	0.000619397	0.000460945	0.000466672	0.0010568	0.000899618	0.000666846	0.000683256	0.00166079	0.00138065	0.00081565
	20	0.00108566	0.00116835	0.000941906	0.00120429	0.00113173	0.000565105	0.000369582	0.000811607	0.000917231	0.000922694	0.00111878	0.000825875	0.00110128	0.000887911	0.000983132	0.00140018	0.00109394	0.00118107	0.000937397	0.00126072	0.000997974	0.000346184	0.000812074	0.00072867	0.000970778	0.000724026	0.000357317	0.000472819	0.000102107	0.000824283	0.000627104	0.000676644	0.000833393	0.000475809	0.00127131	0.00125062	0.00124981	0.000965821	0.000682018	0.000520479	0.000531348	0.00115487	0.000984709	0.000741157	0.000718179	0.0018143	0.00149543	0.000889429
	22	0.00117115	0.00126456	0.00102392	0.00129992	0.00122743	0.000629417	0.000423092	0.000895901	0.00101077	0.00101795	0.00121067	0.000892187	0.0011949	0.000963979	0.00106604	0.00155022	0.00122624	0.00130824	0.00105632	0.00140025	0.00108711	0.000390158	0.000882678	0.000800676	0.00105166	0.00078349	0.000409808	0.000535039	0.000144419	0.000891573	0.000699978	0.000753729	0.00092117	0.000546601	0.00137978	0.00135501	0.00134208	0.0010409	0.000743323	0.000581447	0.000598344	0.00124899	0.00106677	0.000815367	0.000744965	0.00196136	0.00160265	0.000959777
	24	0.00125237	0.00135695	0.0011036	0.001391	0.00131987	0.000695147	0.000480202	0.000980514	0.00110427	0.00111346	0.00129882	0.00095548	0.00128541	0.00103766	0.00114606	0.00170185	0.00136169	0.00143657	0.00117903	0.00154156	0.00117421	0.000435694	0.00095126	0.000872338	0.00112957	0.000840529	0.000465183	0.000599725	0.000192328	0.000956062	0.00077449	0.000832224	0.00100939	0.000621164	0.00148469	0.00145543	0.00142851	0.00111204	0.000803247	0.000643717	0.000667519	0.00133915	0.00114576	0.000889396	0.000763705	0.00210187	0.00170237	0.00102666
	26	0.00132927	0.0014455	0.00118089	0.00147751	0.00140903	0.000762268	0.000540941	0.00106532	0.00119756	0.00120909	0.00138317	0.00101573	0.00137278	0.00110891	0.00122315	0.00185457	0.00149983	0.00156576	0.00130513	0.00168431	0.00125921	0.000482693	0.00101778	0.000943563	0.00120447	0.000895118	0.000523311	0.000666748	0.000245684	0.00101773	0.000850511	0.000911982	0.00109789	0.000699269	0.00158598	0.00155177	0.00150914	0.00117924	0.000861704	0.000707126	0.000738695	0.0014253	0.00122166	0.000963147	0.000774537	0.0022357	0.00179466	0.00109002
	28	0.00140184	0.00153017	0.00125572	0.00155943	0.00149485	0.000830739	0.000605277	0.00115017	0.00129042	0.00130464	0.00146366	0.0010729	0.00145695	0.0011777	0.00129728	0.00200772	0.00164012	0.00169543	0.00143412	0.00182808	0.00134205	0.000531037	0.00108219	0.00101424	0.00127634	0.000947225	0.000584024	0.000735954	0.000304304	0.00107656	0.000927884	0.000992826	0.00118645	0.000780644	0.00168357	0.00164393	0.00158403	0.0012425	0.000918585	0.000771484	0.000811665	0.00150741	0.00129441	0.0010365	0.000777659	0.00236276	0.00187959	0.00114983
	30	0.00147002	0.00161094	0.00132801	0.00163675	0.00157729	0.000900495	0.000673112	0.00123486	0.00138263	0.00139991	0.00154023	0.00112696	0.00153787	0.00124398	0.00136838	0.00216054	0.00178194	0.00182513	0.00156544	0.00197238	0.00142268	0.000580592	0.00114442	0.00108425	0.00134516	0.000996822	0.000647124	0.000807156	0.00036796	0.00113254	0.00100642	0.00107455	0.00127485	0.000864972	0.00177737	0.00173179	0.00165325	0.00130183	0.00097376	0.000836572	0.000886181	0.00158541	0.00136398	0.00110931	0.000773335	0.00248293	0.00195726	0.00120601
	32	0.00153377	0.00168778	0.00139768	0.00170945	0.0016563	0.000971441	0.000744275	0.0013192	0.00147392	0.00149465	0.0016128	0.00117788	0.00161546	0.00130771	0.00143641	0.00231214	0.00192462	0.0019543	0.00169843	0.00211665	0.00150102	0.000631208	0.00120443	0.00115346	0.00141088	0.00104388	0.000712372	0.000880141	0.000436379	0.00118564	0.00108592	0.00115691	0.00136281	0.000951891	0.00186729	0.00181524	0.00171688	0.00135724	0.00102708	0.000902141	0.000961962	0.00165925	0.00143032	0.00118142	0.000761911	0.00259612	0.00202776	0.00125852
	34	0.00159305	0.00176064	0.00146464	0.00177751	0.00173182	0.00104345	0.000818513	0.00140291	0.00156399	0.00158856	0.00168129	0.00122561	0.00168966	0.00136884	0.00150132	0.00246156	0.00206744	0.00208233	0.00183237	0.00226028	0.00157699	0.000682725	0.00126213	0.00122169	0.00147349	0.00108837	0.000779495	0.000954663	0.00050924	0.00123586	0.00116612	0.00123966	0.00145005	0.00104099	0.00195323	0.00189414	0.00177499	0.00140876	0.00107836	0.000967918	0.00103869	0.00172889	0.00149336	0.00125264	0.000743834	0.00270225	0.00209121	0.00130729
	36	0.00164781	0.0018295	0.00152878	0.00184092	0.00180379	0.00111637	0.000895493	0.00148572	0.00165253	0.00168133	0.00174561	0.00127012	0.00176039	0.0014273	0.00156303	0.00260778	0.00220965	0.00220854	0.00196647	0.00240259	0.00165051	0.000734974	0.00131746	0.00128879	0.00153293	0.00113028	0.000848187	0.00103045	0.00058617	0.00128318	0.00124676	0.00132248	0.00153625	0.00113183	0.00203511	0.00196838	0.0018277	0.0014564	0.00112743	0.0010336	0.00111601	0.00179426	0.00155304	0.00132277	0.000719674	0.00280128	0.00214774	0.00135224
	38	0.001698	0.00189432	0.00159002	0.00189967	0.00187213	0.00118998	0.000974799	0.00156731	0.0017392	0.00177261	0.00180566	0.00131135	0.00182759	0.00148305	0.00162148	0.00274977	0.00235047	0.0023322	0.0020999	0.00254288	0.00172149	0.000787784	0.00137034	0.00135456	0.00158917	0.00116957	0.000918106	0.0011072	0.000666746	0.00132761	0.00132754	0.00140508	0.00162108	0.00122391	0.00211281	0.00203785	0.0018751	0.0015002	0.00117409	0.00109888	0.00119353	0.0018553	0.00160929	0.00139156	0.000690157	0.00289318	0.00219752	0.00139333
	40	0.00174358	0.00195508	0.00164824	0.00195374	0.00193679	0.00126406	0.00105593	0.00164734	0.00182367	0.00186202	0.00186136	0.00134926	0.00189117	0.00153602	0.00167661	0.00288656	0.00248913	0.00245255	0.00223179	0.00268039	0.00178982	0.000840975	0.00142067	0.00141883	0.00164216	0.00120624	0.000988883	0.00118458	0.000750493	0.00136914	0.00140816	0.00148711	0.00170417	0.00131671	0.00218625	0.00210245	0.00191732	0.00154023	0.00121812	0.00116341	0.00127086	0.00191193	0.00166205	0.0014588	0.000656214	0.00297794	0.00224073	0.00143048
	42	0.0017845	0.00201175	0.00170334	0.00200313	0.00199768	0.0013383	0.00113829	0.00172546	0.00190556	0.00194917	0.00191258	0.0013838	0.00195105	0.00158615	0.00172836	0.0030172	0.00262488	0.00256886	0.00236123	0.00281438	0.0018554	0.000894363	0.00146838	0.00148138	0.00169188	0.00124027	0.00106012	0.00126225	0.000836883	0.00140778	0.00148826	0.00156821	0.00178517	0.00140968	0.00225535	0.0021621	0.00195448	0.00157653	0.00125933	0.00122685	0.00134755	0.0019641	0.00171125	0.00152422	0.000619049	0.00305561	0.00227756	0.00146364
	44	0.00182072	0.00206431	0.00175523	0.00204782	0.00205473	0.00141238	0.00122122	0.00180127	0.00198452	0.00203364	0.00195924	0.00141492	0.00200716	0.00163339	0.00177665	0.00314089	0.00275701	0.00268038	0.00248734	0.00294412	0.00191813	0.00094775	0.00151337	0.00154201	0.00173827	0.00127165	0.0011314	0.00133986	0.000925336	0.00144354	0.00156752	0.00164802	0.00186372	0.00150223	0.00232002	0.00221673	0.00198672	0.00160917	0.00129749	0.00128882	0.00142316	0.00201175	0.00175681	0.00158758	0.000580241	0.00312625	0.00230824	0.00149276
	46	0.0018522	0.00211273	0.00180382	0.00208782	0.00210787	0.00148591	0.00130396	0.0018744	0.00206017	0.00211501	0.00200122	0.00144256	0.00205942	0.00167767	0.00182143	0.00325691	0.00288487	0.00278643	0.00260926	0.00306889	0.00197791	0.00100092	0.00155555	0.00160052	0.00178131	0.0013004	0.00120228	0.00141702	0.00101523	0.00147645	0.00164555	0.00172616	0.00193944	0.00159378	0.0023802	0.00226632	0.00201418	0.00163823	0.00133241	0.00134897	0.00149722	0.00205481	0.00179867	0.0016486	0.000541883	0.00318996	0.00233302	0.00151781
	48	0.00187891	0.00215701	0.00184901	0.00212311	0.00215703	0.0015585	0.00138567	0.00194446	0.00213216	0.00219284	0.00203843	0.00146667	0.00210776	0.00171894	0.00186263	0.00336474	0.00300787	0.00288642	0.00272618	0.00318802	0.00203462	0.00105365	0.00159483	0.0016567	0.00182095	0.0013265	0.00127232	0.00149337	0.00110589	0.00150653	0.00172201	0.00180227	0.00201199	0.0016837	0.00243584	0.00231084	0.00203702	0.00166379	0.00136388	0.00140693	0.00156928	0.00209323	0.00183676	0.00170705	0.000506731	0.00324686	0.00235218	0.00153876
	50	0.00190081	0.00219713	0.00189072	0.00215371	0.00220214	0.00162969	0.00146544	0.00201106	0.00220013	0.00226673	0.00207075	0.0014872	0.00215212	0.00175715	0.00190021	0.00346398	0.0031255	0.00297983	0.00283737	0.00330091	0.00208816	0.00110566	0.00163112	0.00171035	0.00185716	0.00134996	0.00134105	0.00156854	0.00119661	0.00153382	0.00179654	0.00187598	0.00208102	0.00177141	0.00248689	0.00235031	0.00205539	0.00168596	0.00139171	0.00146234	0.00163887	0.00212695	0.00187101	0.00176266	0.000478286	0.0032971	0.002366	0.00155563
	52	0.00191787	0.00223308	0.00192888	0.0021796	0.00224312	0.00169902	0.00154231	0.00207384	0.00226375	0.00233625	0.00209808	0.00150411	0.00219242	0.00179222	0.00193409	0.00355441	0.00323734	0.00306623	0.00294222	0.00340701	0.00213843	0.00115668	0.00166434	0.00176126	0.0018899	0.00137081	0.00140803	0.00164215	0.00128666	0.00155836	0.00186877	0.00194695	0.00214622	0.00185631	0.00253334	0.00238478	0.00206946	0.00170481	0.00141572	0.00151485	0.00170554	0.00215592	0.00190138	0.00181521	0.000460616	0.00334084	0.00237479	0.00156844
	54	0.00193007	0.00226487	0.00196342	0.00220079	0.00227992	0.00176602	0.00161526	0.00213243	0.00232269	0.00240101	0.00212034	0.00151734	0.00222861	0.00182413	0.00196424	0.003636	0.00334307	0.00314536	0.00304024	0.00350588	0.00218534	0.00120637	0.00169438	0.00180924	0.00191916	0.00138905	0.00147281	0.00171387	0.0013753	0.0015802	0.00193838	0.00201482	0.00220729	0.00193783	0.00257517	0.0024143	0.00207938	0.00172047	0.00143578	0.00156414	0.00176885	0.00218011	0.0019278	0.00186446	0.00045768	0.00337826	0.00237885	0.00157723
	56	0.00193739	0.00229249	0.00199428	0.00221729	0.00231246	0.00183021	0.00168322	0.0021865	0.00237666	0.00246065	0.00213744	0.00152684	0.00226063	0.00185282	0.0019906	0.00370884	0.00344245	0.00321704	0.00313107	0.00359717	0.00222877	0.00125441	0.00172118	0.00185413	0.00194489	0.00140469	0.00153496	0.00178335	0.00146177	0.00159937	0.00200504	0.0020793	0.00226394	0.00201542	0.0026124	0.00243896	0.00208532	0.00173303	0.00145174	0.0016099	0.00182838	0.00219949	0.00195025	0.00191021	0.000472185	0.00340955	0.00237852	0.00158209
	58	0.00193981	0.00231595	0.00202139	0.0022291	0.0023407	0.0018911	0.00174513	0.00223575	0.00242537	0.00251483	0.00214928	0.00153257	0.00228844	0.00187824	0.00201314	0.00377317	0.00353535	0.00328124	0.00321451	0.00368062	0.00226866	0.00130042	0.00174465	0.00189574	0.00196708	0.00141776	0.00159405	0.00185029	0.00154534	0.00161594	0.00206844	0.00214009	0.00231594	0.00208859	0.00264505	0.00245886	0.00208743	0.00174259	0.00146352	0.00165185	0.00188374	0.00221402	0.00196867	0.00195227	0.000504685	0.00343493	0.00237411	0.00158313
	60	0.00193731	0.00233525	0.00204472	0.00223621	0.00236458	0.00194825	0.00179991	0.00227987	0.00246857	0.00256324	0.00215579	0.0015345	0.00231197	0.00190034	0.00203181	0.00382933	0.00362169	0.00333801	0.00329051	0.00375605	0.00230493	0.00134402	0.00176472	0.00193392	0.00198571	0.00142829	0.00164971	0.00191441	0.00162531	0.00162995	0.00212832	0.00219694	0.00236307	0.00215688	0.00267316	0.00247412	0.00208588	0.00174927	0.00147104	0.00168974	0.00193455	0.0022237	0.00198304	0.00199046	0.000553652	0.00345459	0.00236598	0.0015805
	62	0.00192987	0.00235039	0.00206422	0.00223863	0.00238404	0.00200123	0.00184653	0.00231863	0.00250604	0.0026056	0.00215691	0.00153256	0.00233118	0.00191911	0.00204658	0.0038777	0.00370149	0.00338751	0.00335913	0.00382338	0.00233749	0.00138481	0.00178132	0.00196853	0.00200076	0.00143628	0.00170157	0.00197544	0.00170101	0.00164146	0.00218441	0.00224959	0.00240513	0.00221986	0.00269678	0.00248489	0.00208081	0.00175316	0.00147429	0.00172334	0.00198047	0.00222851	0.00199334	0.00202462	0.000616399	0.00346875	0.00235444	0.00157437
	64	0.00191748	0.00236139	0.00207983	0.00223636	0.00239904	0.00204962	0.001884	0.00235178	0.00253755	0.00264167	0.00215256	0.00152673	0.00234605	0.00193448	0.00205741	0.0039187	0.00377479	0.00342997	0.00342057	0.0038826	0.0023663	0.00142239	0.00179439	0.00199943	0.0020122	0.00144176	0.00174931	0.00203316	0.00177184	0.00165052	0.0022365	0.00229785	0.00244196	0.00227717	0.00271597	0.00249128	0.00207238	0.00175437	0.00147326	0.00175247	0.00202119	0.00222846	0.00199953	0.00205461	0.000690034	0.00347761	0.00233984	0.00156496
	66	0.00190013	0.00236825	0.00209153	0.00222941	0.00240954	0.00209306	0.00191138	0.00237911	0.00256291	0.00267125	0.00214271	0.00151696	0.00235652	0.00194644	0.00206427	0.00395274	0.00384165	0.00346564	0.00347509	0.00393376	0.0023913	0.00145637	0.00180386	0.0020265	0.00202003	0.00144475	0.00179262	0.00208738	0.00183727	0.00165717	0.00228439	0.00234152	0.0024734	0.0023285	0.00273079	0.00249346	0.00206073	0.00175299	0.00146801	0.00177695	0.00205642	0.00222354	0.0020016	0.0020803	0.000771986	0.00348139	0.00232251	0.00155252
	68	0.00187781	0.00237097	0.00209927	0.00221778	0.0024155	0.00213122	0.00192781	0.00240044	0.00258198	0.00269414	0.00212729	0.00150323	0.00236257	0.00195495	0.00206714	0.00398019	0.00390216	0.00349482	0.00352302	0.00397695	0.00241245	0.00148638	0.0018097	0.00204965	0.00202424	0.00144528	0.00183125	0.00213792	0.00189682	0.00166147	0.00232789	0.00238045	0.00249934	0.00237355	0.00274133	0.00249158	0.00204599	0.00174912	0.00145862	0.00179665	0.00208592	0.00221377	0.00199955	0.00210156	0.000860152	0.00348028	0.00230278	0.00153735
	70	0.0018505	0.00236956	0.00210303	0.00220148	0.00241687	0.00216378	0.00193253	0.00241561	0.00259458	0.00271018	0.00210627	0.00148549	0.00236416	0.00195999	0.002066	0.00400137	0.0039564	0.00351783	0.00356472	0.00401228	0.00242971	0.00151204	0.00181185	0.00206877	0.0020248	0.00144338	0.00186497	0.00218463	0.00195011	0.00166346	0.00236688	0.00241449	0.00251968	0.00241209	0.00274764	0.00248577	0.00202828	0.00174283	0.00144522	0.00181146	0.00210947	0.00219918	0.00199334	0.00211828	0.000952865	0.00347449	0.00228097	0.00151975
	72	0.0018182	0.00236402	0.00210275	0.00218052	0.00241364	0.0021905	0.00192485	0.00242447	0.00260059	0.00271925	0.0020796	0.00146372	0.00236127	0.00196152	0.00206081	0.00401651	0.00400442	0.00353495	0.00360058	0.00403989	0.00244306	0.00153303	0.00181027	0.00208378	0.00202171	0.00143905	0.00189357	0.00222741	0.00199679	0.00166318	0.00240122	0.00244352	0.00253432	0.00244393	0.00274983	0.00247617	0.00200772	0.00173422	0.00142796	0.00182128	0.00212688	0.00217978	0.00198299	0.00213033	0.0010488	0.00346419	0.0022574	0.0015001
	74	0.0017809	0.00235435	0.00209843	0.00215492	0.00240576	0.00221112	0.00190417	0.0024269	0.0025999	0.00272124	0.00204726	0.0014379	0.00235388	0.00195953	0.00205157	0.00402577	0.00404628	0.00354646	0.00363095	0.00405991	0.00245247	0.00154904	0.00180492	0.00209462	0.00201496	0.00143232	0.00191688	0.00226615	0.00203661	0.00166066	0.0024308	0.00246745	0.00254319	0.00246889	0.00274795	0.00246291	0.00198441	0.00172334	0.00140703	0.00182605	0.00213799	0.00215563	0.00196847	0.00213763	0.0011469	0.00344959	0.00223238	0.0014788
	76	0.00173858	0.00234055	0.00209002	0.0021247	0.00239323	0.00222546	0.00186998	0.00242278	0.0025924	0.00271604	0.00200921	0.00140799	0.00234196	0.00195399	0.00203826	0.00402927	0.00408197	0.00355261	0.00365619	0.00407247	0.00245795	0.00155978	0.00179578	0.00210123	0.00200454	0.00142322	0.00193476	0.00230078	0.00206936	0.00165595	0.00245555	0.00248618	0.00254624	0.00248684	0.00274207	0.00244612	0.00195845	0.00171027	0.00138262	0.00182572	0.00214267	0.00212676	0.00194977	0.00214006	0.00124633	0.00343087	0.00220622	0.00145628
	78	0.00169125	0.00232263	0.00207749	0.00208989	0.002376	0.00223333	0.00182186	0.00241204	0.00257802	0.0027036	0.00196544	0.00137398	0.00232551	0.00194489	0.00202087	0.00402702	0.00411149	0.0035536	0.00367659	0.00407768	0.00245948	0.00156501	0.00178282	0.00210356	0.00199044	0.00141178	0.00194709	0.00233123	0.00209487	0.00164905	0.0024754	0.00249966	0.00254342	0.00249767	0.00273227	0.00242589	0.00192993	0.00169506	0.00135496	0.00182023	0.00214082	0.00209326	0.00192689	0.00213752	0.00134638	0.00340821	0.00217923	0.00143303
	80	0.00163889	0.00230058	0.00206084	0.00205051	0.00235407	0.00223458	0.00175949	0.00239458	0.00255668	0.00268384	0.00191592	0.00133587	0.00230451	0.00193221	0.00199938	0.00401903	0.00413478	0.00354958	0.00369242	0.00407562	0.00245706	0.00156452	0.00176601	0.00210157	0.00197266	0.001398	0.00195378	0.00235746	0.00211305	0.00164001	0.00249029	0.00250782	0.00253469	0.00250128	0.0027186	0.00240233	0.00189892	0.00167776	0.00132425	0.00180958	0.00213236	0.00205518	0.00189983	0.00212994	0.00144653	0.0033818	0.00215174	0.00140958
	82	0.00158151	0.00227441	0.00204002	0.00200663	0.00232743	0.0022291	0.00168259	0.00237036	0.00252834	0.00265674	0.00186064	0.00129363	0.00227895	0.00191595	0.00197379	0.00400523	0.00415178	0.00354067	0.00370388	0.00406636	0.0024507	0.00155812	0.00174533	0.00209524	0.00195119	0.00138192	0.00195475	0.00237944	0.0021238	0.00162883	0.00250018	0.00251062	0.00252003	0.00249762	0.00270112	0.0023755	0.0018655	0.0016584	0.00129071	0.00179374	0.00211725	0.00201264	0.00186857	0.00211722	0.00154634	0.00335182	0.00212405	0.00138653
	84	0.0015191	0.00224411	0.00201503	0.00195829	0.00229606	0.00221678	0.00159101	0.0023393	0.00249295	0.00262227	0.00179958	0.00124728	0.00224883	0.00189609	0.00194411	0.00398556	0.0041624	0.00352696	0.00371113	0.00404993	0.00244042	0.00154566	0.00172079	0.00208453	0.00192602	0.00136357	0.00194995	0.00239714	0.00212707	0.00161554	0.00250505	0.00250804	0.00249942	0.00248664	0.00267986	0.00234547	0.00182971	0.00163701	0.00125452	0.00177272	0.00209547	0.00196574	0.00183313	0.0020993	0.00164549	0.00331846	0.0020965	0.00136452
	86	0.00145166	0.00220969	0.00198585	0.00190558	0.00225996	0.00219754	0.0014846	0.00230139	0.00245049	0.00258042	0.00173275	0.00119683	0.00221415	0.00187264	0.00191033	0.00395996	0.00416654	0.00350848	0.00371429	0.00402634	0.00242622	0.00152704	0.00169235	0.00206945	0.00189715	0.00134297	0.00193935	0.00241056	0.00212283	0.00160016	0.00250486	0.00250004	0.00247285	0.0024683	0.00265486	0.00231229	0.00179163	0.00161363	0.00121586	0.00174652	0.00206703	0.00191465	0.00179351	0.00207611	0.00174377	0.00328191	0.00206946	0.00134427
	88	0.00137919	0.00217115	0.00195248	0.00184857	0.00221913	0.00217131	0.00136331	0.00225659	0.00240093	0.00253117	0.00166012	0.00114228	0.00217492	0.00184559	0.00187246	0.00392834	0.00416412	0.00348525	0.00371342	0.00399561	0.00240814	0.00150216	0.00166001	0.00204997	0.00186458	0.00132014	0.00192292	0.00241968	0.00211107	0.00158268	0.00249962	0.00248662	0.0024403	0.00244257	0.00262615	0.002276	0.00175128	0.00158826	0.00117486	0.00171517	0.00203198	0.00185954	0.00174972	0.00204763	0.00184102	0.00324238	0.00204332	0.00132653
	90	0.00130168	0.0021285	0.0019149	0.00178739	0.00217357	0.00213805	0.00122713	0.00220489	0.00234428	0.00247455	0.00158171	0.00108369	0.00213113	0.00181495	0.00183052	0.00389068	0.00415506	0.00345726	0.00370857	0.00395773	0.00238621	0.00147097	0.00162377	0.00202609	0.0018283	0.00129513	0.00190065	0.00242451	0.00209177	0.00156313	0.0024893	0.00246776	0.00240178	0.00240945	0.00259375	0.00223662	0.00170872	0.00156092	0.00113162	0.00167868	0.00199039	0.00180065	0.00170179	0.00201383	0.00193717	0.00320008	0.00201849	0.00131214
	92	0.00121914	0.00208174	0.00187313	0.00172217	0.00212329	0.00209773	0.00107608	0.00214626	0.00228051	0.00241057	0.00149751	0.0010211	0.00208281	0.00178072	0.00178454	0.00384695	0.0041393	0.00342451	0.00369976	0.00391269	0.00236044	0.00143344	0.00158363	0.00199783	0.00178832	0.00126797	0.00187254	0.00242505	0.00206495	0.00154152	0.00247391	0.00244345	0.00235728	0.00236893	0.00255767	0.00219418	0.00166399	0.00153162	0.00108622	0.00163711	0.00194237	0.00173826	0.00164975	0.00197471	0.00203221	0.00315525	0.00199542	0.00130197
	94	0.00113157	0.00203089	0.00182715	0.0016531	0.0020683	0.00205033	0.000910234	0.0020807	0.00220962	0.00233923	0.00140752	0.000954571	0.00202997	0.00174291	0.00173454	0.00379718	0.00411679	0.00338697	0.003687	0.00386048	0.0023309	0.00138957	0.00153957	0.00196518	0.00174462	0.0012387	0.00183859	0.00242131	0.0020306	0.00151784	0.00245345	0.0024137	0.00230679	0.002321	0.00251793	0.00214869	0.00161713	0.00150037	0.00103872	0.00159051	0.00188808	0.00167271	0.00159366	0.00193027	0.00212616	0.00310816	0.00197463	0.00129693
	96	0.00103896	0.00197596	0.00177697	0.0015804	0.00200861	0.00199585	0.000729799	0.00200821	0.00213162	0.00226058	0.00131176	0.000884222	0.00197263	0.00170155	0.00168057	0.00374143	0.00408752	0.00334464	0.00367029	0.00380111	0.00229761	0.00133936	0.00149161	0.00192816	0.00169722	0.00120736	0.00179884	0.0024133	0.00198875	0.00149212	0.00242791	0.00237851	0.00225033	0.00226567	0.00247453	0.00210014	0.00156818	0.00146718	0.000989112	0.00153894	0.00182771	0.00160448	0.00153358	0.00188055	0.0022191	0.00305908	0.00195663	0.00129792
	98	0.000941325	0.00191696	0.00172261	0.00150437	0.00194424	0.00193429	0.00053527	0.00192879	0.0020465	0.00217465	0.00121024	0.000810206	0.00191081	0.00165665	0.00162268	0.0036798	0.00405146	0.00329751	0.00364964	0.00373457	0.00226065	0.00128285	0.00143974	0.00188678	0.0016461	0.00117401	0.00175329	0.00240103	0.00193939	0.00146436	0.0023973	0.00233787	0.00218789	0.00220293	0.00242746	0.00204856	0.00151719	0.00143206	0.000937421	0.00148252	0.00176154	0.00153412	0.00146959	0.0018256	0.00231112	0.00300834	0.001942	0.00130579
[truncated: 38 more columns]

## Sheet: Kine data - inch pelvis Sl
Inching climbers
Sicyopterus lagocephalus
Pelvic sucker displacement (m)
		p59_ic_01	p59_ic_02	p59_ic_03	p59_ic_04	p59_ic_05	p64_ic_01	p64_ic_02	p64_ic_03	p64_ic_04	p64_ic_05	p116_ic_01	p116_ic_02	p116_ic_03	p116_ic_04	p116_ic_05	p118_ic_01	p118_ic_02	p118_ic_03	p118_ic_04	p118_ic_05	p120_ic_01	p120_ic_02	p120_ic_03	p120_ic_04	p120_ic_05	p122_ic_01	p122_ic_02	p122_ic_03	p122_ic_04	p123_ic_01	p123_ic_02	p123_ic_03	p123_ic_04	p123_ic_05	p124b_ic_01	p124b_ic_02	p124b_ic_03	p124b_ic_04	p124b_ic_05	p128a_ic_01	p128a_ic_02	p128a_ic_03	p128a_ic_04	p128a_ic_05	p138_01	p138_02	p138_03	p138_04
Cycle % =	0	0	0	0	0	0	0	0	0	0	0	0	0	0	0	0	0	0	0	0	0	0	0	0	0	0	0	0	0	0	0	0	0	0	0	0	0	0	0	0	0	0	0	0	0	0	0	0	0
	2	2.73523e-06	2.70969e-05	2.46817e-05	9.64017e-06	1.68456e-05	5.63717e-06	3.54537e-06	3.10362e-05	1.76316e-05	2.35306e-05	1.57593e-05	2.00242e-05	2.67901e-05	2.76412e-05	2.01851e-05	2.14546e-05	4.15326e-06	1.37023e-05	3.28052e-05	1.4607e-05	1.95671e-05	8.51461e-06	3.25474e-05	3.38108e-05	3.29282e-05	5.76392e-06	2.84863e-05	2.82387e-05	3.7688e-05	5.40291e-06	1.28423e-05	2.21364e-05	1.37809e-05	2.57625e-06	3.52686e-06	1.66327e-05	1.30685e-05	5.05718e-06	1.80797e-05	6.07433e-06	9.79075e-06	3.19729e-05	2.01073e-05	1.20168e-05	4.63512e-05	0.000163704	0.000155313	0.000121343
	4	3.61311e-06	5.14216e-05	4.68214e-05	1.75614e-05	3.12759e-05	1.0554e-05	7.38165e-06	6.00073e-05	3.37031e-05	4.56157e-05	3.04418e-05	3.85516e-05	5.13393e-05	5.28159e-05	3.83369e-05	4.014e-05	9.08369e-06	2.56645e-05	6.51975e-05	2.91156e-05	3.72832e-05	1.6422e-05	6.2533e-05	6.50156e-05	6.3336e-05	9.84572e-06	5.40288e-05	5.40692e-05	7.20429e-05	1.00182e-05	2.33375e-05	4.08787e-05	2.45174e-05	2.4541e-06	7.54477e-06	3.26244e-05	2.59202e-05	9.91996e-06	3.48902e-05	1.19334e-05	1.93657e-05	6.15569e-05	3.84827e-05	2.30523e-05	9.11265e-05	0.000323956	0.0003043	0.000239814
	6	2.91096e-06	7.29771e-05	6.64187e-05	2.39352e-05	4.32914e-05	1.47509e-05	1.15412e-05	8.69125e-05	4.82156e-05	6.62552e-05	4.40482e-05	5.5603e-05	7.36499e-05	7.55411e-05	5.4456e-05	5.60591e-05	1.48097e-05	3.59003e-05	9.7174e-05	4.35241e-05	5.31481e-05	2.3747e-05	8.99604e-05	9.36143e-05	9.12329e-05	1.27283e-05	7.66289e-05	7.75292e-05	0.000103065	1.44201e-05	3.14856e-05	5.62327e-05	3.22174e-05	1.06833e-06	1.2107e-05	4.79819e-05	3.86136e-05	1.45881e-05	5.04422e-05	1.75776e-05	2.87263e-05	8.87519e-05	5.51262e-05	3.3109e-05	0.000134329	0.000480755	0.00044696	0.000355413
	8	2.87113e-06	9.17669e-05	8.34734e-05	2.90093e-05	5.28922e-05	1.82299e-05	1.60468e-05	0.000111749	6.11692e-05	8.54469e-05	5.65794e-05	7.1202e-05	9.37243e-05	9.58369e-05	6.85428e-05	6.92192e-05	2.13405e-05	4.44312e-05	0.000128724	5.78276e-05	6.71614e-05	3.05197e-05	0.000114833	0.000119606	0.00011663	1.52431e-05	9.62881e-05	9.86634e-05	0.000130754	1.92797e-05	3.72857e-05	6.82067e-05	3.68938e-05	6.32746e-06	1.72542e-05	6.27132e-05	5.12096e-05	1.90605e-05	6.47492e-05	2.30051e-05	3.78725e-05	0.000113557	7.00374e-05	4.21892e-05	0.000175962	0.000634093	0.000583297	0.000468137
	10	7.04428e-06	0.000107795	9.79847e-05	3.31377e-05	6.00781e-05	2.09958e-05	2.09088e-05	0.000134511	7.25621e-05	0.000103186	6.80358e-05	8.53757e-05	0.000111565	0.000113728	8.05976e-05	7.96361e-05	2.86747e-05	5.12922e-05	0.000159825	7.20151e-05	7.93218e-05	3.67761e-05	0.000137156	0.000142989	0.00013954	1.85716e-05	0.000113008	0.000117524	0.00015511	2.52345e-05	4.07363e-05	7.6812e-05	3.85695e-05	1.46938e-05	2.3018e-05	7.68274e-05	6.3772e-05	2.33346e-05	7.78284e-05	2.821e-05	4.68018e-05	0.000135969	8.32152e-05	5.02937e-05	0.000216023	0.000783954	0.000713314	0.000577976
	12	1.38789e-05	0.000121067	0.000109951	3.68098e-05	6.48481e-05	2.30586e-05	2.61216e-05	0.000155187	8.23897e-05	0.000119461	7.8418e-05	9.81549e-05	0.000127176	0.000129242	9.06203e-05	8.73383e-05	3.67981e-05	5.65385e-05	0.000190433	8.60668e-05	8.96275e-05	4.25585e-05	0.000156932	0.000163761	0.000159976	2.38652e-05	0.00012679	0.000134174	0.000176134	3.27649e-05	4.18346e-05	8.20662e-05	3.72902e-05	2.58326e-05	2.94239e-05	9.03358e-05	7.63673e-05	2.74057e-05	8.97014e-05	3.31815e-05	5.55073e-05	0.000155986	9.46574e-05	5.74213e-05	0.000254505	0.000930308	0.000837016	0.000684913
	14	2.28036e-05	0.000131589	0.000119371	4.06578e-05	6.72009e-05	2.44347e-05	3.16614e-05	0.000173759	9.06427e-05	0.000134257	8.7726e-05	0.000109575	0.000140561	0.000142417	9.86102e-05	9.23729e-05	4.56789e-05	6.02547e-05	0.000220479	9.99508e-05	9.80751e-05	4.79153e-05	0.000174168	0.000181916	0.000177955	3.17643e-05	0.000137636	0.000148687	0.000193831	4.21601e-05	4.05762e-05	8.39962e-05	3.31591e-05	3.97314e-05	3.64933e-05	0.000103252	8.90656e-05	3.12657e-05	0.000100394	3.79017e-05	6.3976e-05	0.0001736	0.00010436	6.35673e-05	0.000291393	0.00107311	0.000954415	0.000788922
	16	3.37229e-05	0.000139369	0.000126241	4.54073e-05	6.71352e-05	2.51493e-05	3.74848e-05	0.000190203	9.73068e-05	0.00014755	9.59597e-05	0.000119676	0.000151723	0.000153295	0.000104566	9.48115e-05	5.52634e-05	6.25651e-05	0.000249857	0.00011362	0.00010466	5.28998e-05	0.000188868	0.000197448	0.000193495	4.24072e-05	0.000145547	0.000161153	0.000208205	5.3563e-05	3.69551e-05	8.26476e-05	2.64645e-05	5.63938e-05	4.42461e-05	0.000115593	0.00010194	3.49022e-05	0.000109938	4.2345e-05	7.21874e-05	0.000188804	0.000112316	6.87225e-05	0.00032666	0.00121228	0.00106552	0.000889967
	18	4.66086e-05	0.000144416	0.000130559	5.17595e-05	6.46509e-05	2.52382e-05	4.35286e-05	0.000204482	0.000102361	0.000159306	0.000103119	0.000128507	0.000160669	0.000161932	0.000108486	9.47574e-05	6.54697e-05	6.36452e-05	0.000278425	0.00012701	0.000109374	5.75684e-05	0.00020104	0.000210347	0.000206619	5.57227e-05	0.000150525	0.000171683	0.000219264	6.70304e-05	3.09645e-05	7.81016e-05	1.83089e-05	7.5828e-05	5.27016e-05	0.000127379	0.000115069	3.82975e-05	0.000118368	4.64765e-05	8.01106e-05	0.000201585	0.000118518	7.28715e-05	0.000360265	0.00134773	0.00117037	0.000988
	20	6.14481e-05	0.000146745	0.000132319	6.0255e-05	5.97526e-05	2.47493e-05	4.97109e-05	0.000216549	0.000105776	0.000169482	0.000109203	0.000136121	0.000167404	0.000168398	0.000110368	9.2353e-05	7.61813e-05	6.37326e-05	0.000305993	0.000140038	0.00011221	6.19787e-05	0.000210691	0.0002206	0.000217354	7.16074e-05	0.000152571	0.000180413	0.00022702	8.25754e-05	2.25993e-05	7.05161e-05	1.42254e-05	9.80448e-05	6.18797e-05	0.000138638	0.000128533	4.14278e-05	0.000125723	5.0251e-05	8.77032e-05	0.000211927	0.000122952	7.59907e-05	0.000392151	0.00147934	0.00126898	0.00108296
	22	7.82325e-05	0.000146374	0.000131519	7.1207e-05	5.24578e-05	2.37451e-05	5.59341e-05	0.000226345	0.000107515	0.000178023	0.000114213	0.000142587	0.000171938	0.000172785	0.00011021	8.77896e-05	8.72401e-05	6.31329e-05	0.000332326	0.000152598	0.000113155	6.61857e-05	0.000217832	0.000228191	0.000225734	8.99737e-05	0.000151689	0.000187516	0.000231483	0.000100191	1.18792e-05	6.02362e-05	2.35813e-05	0.000123057	7.18028e-05	0.000149401	0.000142416	4.42615e-05	0.000132048	5.36124e-05	9.49085e-05	0.000219812	0.000125605	7.80469e-05	0.000422244	0.00160696	0.0013614	0.00117478
	24	9.6953e-05	0.000143336	0.000128153	8.47326e-05	4.28236e-05	2.23056e-05	6.20887e-05	0.000233797	0.000107533	0.000184864	0.000118149	0.000147985	0.000174285	0.000175213	0.000108009	8.13194e-05	9.84393e-05	6.22152e-05	0.000357138	0.000164572	0.000112194	7.02388e-05	0.000222478	0.000233099	0.000231803	0.000110753	0.000147884	0.000193207	0.00023267	0.00011986	2.27619e-06	4.81389e-05	4.13058e-05	0.000150877	8.24959e-05	0.000159712	0.000156809	4.6759e-05	0.000137388	5.64928e-05	0.000101654	0.000225214	0.000126458	7.89953e-05	0.000450455	0.00173042	0.00144768	0.00126337
	26	0.0001176	0.000137678	0.000122217	0.000100828	3.1051e-05	2.05326e-05	6.80573e-05	0.000238818	0.000105778	0.000189932	0.000121013	0.000152415	0.000174461	0.000175842	0.000103768	7.32746e-05	0.000109516	6.13899e-05	0.000380093	0.000175827	0.000109309	7.41781e-05	0.000224647	0.0002353	0.000235617	0.000133889	0.000141172	0.000197761	0.000230594	0.00014156	1.71674e-05	3.68639e-05	6.33831e-05	0.000181522	9.3988e-05	0.00016962	0.000171801	4.88718e-05	0.000141794	5.88121e-05	0.000107851	0.000228107	0.000125492	7.87775e-05	0.000476673	0.00184954	0.00152789	0.00134866
	28	0.00014016	0.000129482	0.000113709	0.000119435	1.81496e-05	1.85576e-05	7.37193e-05	0.000241306	0.000102196	0.000193143	0.000122806	0.000155997	0.000172494	0.000174887	9.74917e-05	6.40998e-05	0.000120144	6.10606e-05	0.000400809	0.000186228	0.00010448	7.80312e-05	0.000224369	0.000234765	0.000237254	0.000159332	0.000131578	0.000201522	0.00022527	0.000165264	3.52031e-05	3.37877e-05	8.89309e-05	0.000215007	0.000106313	0.000179189	0.000187486	5.05423e-05	0.000145317	6.04776e-05	0.000113389	0.000228456	0.000122688	7.73202e-05	0.000500772	0.0019641	0.00160211	0.00143053
	30	0.000164617	0.000118889	0.000102626	0.000140478	1.25095e-05	1.65577e-05	7.89548e-05	0.000241145	9.67349e-05	0.000194409	0.000123535	0.000158885	0.000168423	0.000172642	8.92008e-05	5.44114e-05	0.000129931	6.15559e-05	0.000418853	0.000195655	9.76835e-05	8.18104e-05	0.000221685	0.000231464	0.000236814	0.000187032	0.000119159	0.00020492	0.000216714	0.000190943	5.57438e-05	4.60579e-05	0.000117694	0.000251349	0.000119512	0.000188495	0.00020396	5.17038e-05	0.000148011	6.13839e-05	0.000118141	0.000226226	0.000118027	7.45331e-05	0.000522605	0.00207392	0.00167044	0.00150891
	32	0.000190953	0.00010616	8.89697e-05	0.000163887	2.67161e-05	1.47815e-05	8.36502e-05	0.000238205	8.93625e-05	0.000193637	0.000123208	0.000161264	0.000162306	0.000169508	7.8943e-05	4.51094e-05	0.000138411	6.30696e-05	0.000433745	0.000204032	8.88944e-05	8.55113e-05	0.000216655	0.000225359	0.000234437	0.00021694	0.000104033	0.000208481	0.00020495	0.000218564	7.8791e-05	6.94244e-05	0.000149569	0.000290565	0.00013363	0.000197633	0.000221317	5.22814e-05	0.000149929	6.14129e-05	0.000121958	0.000221376	0.0001115	7.03084e-05	0.000542009	0.00217879	0.00173301	0.00158369
	34	0.000219143	9.18154e-05	7.27428e-05	0.000189592	4.80858e-05	1.35795e-05	8.77044e-05	0.000232343	8.00969e-05	0.000190739	0.000121838	0.000163365	0.000154235	0.000166024	6.68337e-05	3.75359e-05	0.000145051	6.56556e-05	0.000444964	0.000211362	7.80905e-05	8.91116e-05	0.000209368	0.000216412	0.000230314	0.000249002	8.64636e-05	0.000212827	0.000190011	0.000248088	0.000104364	9.91037e-05	0.000184497	0.000332672	0.000148723	0.000206716	0.000239655	5.21938e-05	0.00015113	6.04348e-05	0.000124669	0.000213862	0.000103119	6.45197e-05	0.000558808	0.00227852	0.00178997	0.00165478
	36	0.000249157	7.69647e-05	5.39531e-05	0.000217535	7.2848e-05	1.33855e-05	9.10372e-05	0.000223405	6.90856e-05	0.000185638	0.000119444	0.000165463	0.000144351	0.000162909	5.31727e-05	3.34022e-05	0.000149244	6.93057e-05	0.00045195	0.000217794	6.52615e-05	9.2573e-05	0.000199958	0.000204582	0.000224707	0.000283161	6.71412e-05	0.000218663	0.00017197	0.000279477	0.000132487	0.000133308	0.000222438	0.000377686	0.000164853	0.000215878	0.00025907	5.13574e-05	0.000151669	5.83103e-05	0.000126088	0.000203638	9.29309e-05	5.70227e-05	0.000572813	0.00237294	0.00184148	0.00172212
	38	0.000280961	6.4117e-05	3.2614e-05	0.000247662	0.000100484	1.45716e-05	9.36004e-05	0.000211227	5.68217e-05	0.000178283	0.000116059	0.000167885	0.000132883	0.000161074	3.88727e-05	3.37146e-05	0.00015032	7.4097e-05	0.000454108	0.000223697	5.04414e-05	9.58451e-05	0.000188629	0.000189824	0.000217982	0.000319355	4.82391e-05	0.000226741	0.000150989	0.000312683	0.000163183	0.000171372	0.000263358	0.000425623	0.000182091	0.000225281	0.000279657	4.96928e-05	0.000151608	5.4894e-05	0.00012601	0.000190656	8.10767e-05	4.76558e-05	0.000583828	0.00246189	0.00188773	0.00178562
	40	0.000314512	5.83506e-05	8.7653e-06	0.00027992	0.000130874	1.72964e-05	9.53948e-05	0.000195638	4.48128e-05	0.000168676	0.000111725	0.000171006	0.000120216	0.000161593	2.73428e-05	3.74538e-05	0.000147555	8.03692e-05	0.000450821	0.000229771	3.3851e-05	9.88723e-05	0.000175699	0.000172095	0.000210644	0.000357514	3.74295e-05	0.000237803	0.000127444	0.000347659	0.000196475	0.000212987	0.000307224	0.000476493	0.000200519	0.000235114	0.000301512	4.71398e-05	0.000151006	5.00446e-05	0.000124222	0.00017487	6.79087e-05	3.6244e-05	0.000591659	0.00254525	0.00192895	0.00184525
	42	0.000349762	6.53408e-05	1.76832e-05	0.00031426	0.000163983	2.15898e-05	9.64929e-05	0.000176467	3.74082e-05	0.00015692	0.000106511	0.000175234	0.000107018	0.000165592	2.8287e-05	4.24968e-05	0.000140179	8.88722e-05	0.000441452	0.000237151	1.70683e-05	0.000101605	0.000161677	0.000151351	0.000203385	0.000397561	4.75162e-05	0.000252512	0.000102295	0.000384352	0.000232383	0.000257976	0.000354003	0.000530304	0.000220227	0.0002456	0.00032473	4.36858e-05	0.000149929	4.36481e-05	0.000120512	0.000156233	5.43474e-05	2.26137e-05	0.000596121	0.00262294	0.00196536	0.00190096
	44	0.000386656	8.4976e-05	4.65399e-05	0.000350632	0.0001998	2.75407e-05	9.70702e-05	0.000153542	4.19926e-05	0.000143309	0.000100514	0.000180992	9.44834e-05	0.000174059	4.43466e-05	4.71642e-05	0.000127416	0.000100812	0.000425362	0.000247489	1.57176e-05	0.000104014	0.000147387	0.000127554	0.000197124	0.000439415	7.40679e-05	0.000271397	7.82414e-05	0.000422707	0.000270926	0.000306215	0.00040366	0.000587059	0.000241317	0.000256993	0.000349404	3.94302e-05	0.000148439	3.56853e-05	0.000114691	0.000134712	4.2925e-05	6.8055e-06	0.00059705	0.0026949	0.00199723	0.00195275
	46	0.000425128	0.000113252	7.78466e-05	0.000388986	0.000238321	3.53665e-05	9.74454e-05	0.000126705	5.9537e-05	0.000128517	9.38835e-05	0.000188692	8.46909e-05	0.000187651	6.76818e-05	5.06445e-05	0.000108538	0.000117729	0.000401916	0.000262913	3.63535e-05	0.000106113	0.000134167	0.000100682	0.000193025	0.000482983	0.000108329	0.000294821	6.30988e-05	0.000462663	0.000312119	0.000357597	0.000456159	0.000646748	0.000263897	0.000269582	0.000375627	3.47346e-05	0.000146599	2.64897e-05	0.000106627	0.000110288	3.95591e-05	1.27109e-05	0.000594316	0.00276109	0.00202483	0.00200063
	48	0.000465106	0.00014731	0.000111548	0.000429268	0.000279545	4.53865e-05	9.81221e-05	9.5829e-05	8.53319e-05	0.00011396	8.68484e-05	0.000198694	8.07292e-05	0.000206621	9.49388e-05	5.31366e-05	8.30928e-05	0.000141232	0.000370504	0.000285817	6.22015e-05	0.000107987	0.000124093	7.07565e-05	0.000192435	0.000528168	0.000147359	0.000322987	7.02037e-05	0.000504157	0.000355974	0.00041203	0.000511458	0.000709357	0.000288086	0.000283689	0.000403491	3.05607e-05	0.000144469	1.80507e-05	9.63362e-05	8.30072e-05	4.95413e-05	3.42564e-05	0.000587839	0.00282152	0.00204844	0.00204462
	50	0.00050651	0.000185757	0.000147586	0.000471421	0.000323466	5.79786e-05	9.98148e-05	6.09149e-05	0.000116689	0.000102418	7.97602e-05	0.000211291	8.55468e-05	0.000230875	0.000125189	5.62852e-05	5.20959e-05	0.000172758	0.000330552	0.000318491	9.10629e-05	0.000109824	0.000119957	3.80744e-05	0.000196698	0.000574863	0.000190248	0.000355964	9.98616e-05	0.000547123	0.000402499	0.000469421	0.000569515	0.000774856	0.000314012	0.000299662	0.000433084	2.89649e-05	0.000142104	1.83091e-05	8.41749e-05	5.31558e-05	6.99642e-05	5.90271e-05	0.000577612	0.00287622	0.00206835	0.00208477
	52	0.000549251	0.000227922	0.000185894	0.000515383	0.000370071	7.35456e-05	0.000103422	2.31718e-05	0.000152659	9.84661e-05	7.31608e-05	0.000226683	9.97995e-05	0.000260115	0.000158125	6.35559e-05	3.07863e-05	0.000213473	0.000281542	0.000362769	0.000122667	0.000111959	0.000124448	1.04751e-05	0.000206888	0.000622956	0.000236648	0.000393733	0.000142302	0.00059149	0.000451699	0.000529678	0.000630281	0.000843206	0.000341808	0.000317869	0.000464494	3.25984e-05	0.000139549	3.13615e-05	7.1347e-05	2.31411e-05	9.65655e-05	8.71423e-05	0.000563716	0.00292524	0.00208486	0.00212115
	54	0.000593231	0.000273448	0.000226395	0.000561089	0.000419347	9.24964e-05	0.000109911	2.68765e-05	0.000192935	0.00010686	6.78532e-05	0.000244984	0.000121866	0.000293978	0.000193626	7.91939e-05	6.41854e-05	0.000264298	0.000223029	0.000419874	0.000156983	0.000114901	0.000138746	4.12852e-05	0.000223578	0.000672328	0.000286399	0.000436217	0.000192419	0.000637188	0.000503572	0.000592709	0.000693704	0.000914353	0.000371612	0.000338693	0.000497805	4.23557e-05	0.000136846	5.09872e-05	6.11314e-05	2.55946e-05	0.000127433	0.000118794	0.000546355	0.00296865	0.00209825	0.00215384
	56	0.000638347	0.000322119	0.000269002	0.000608469	0.000471269	0.000115234	0.000120136	7.4095e-05	0.000237438	0.000128949	6.49037e-05	0.000266229	0.000149746	0.000332107	0.000231637	0.000105953	0.000125133	0.000325985	0.000154669	0.000490484	0.000194038	0.000119351	0.000162103	8.3825e-05	0.000246804	0.000722854	0.000339413	0.000483314	0.000248365	0.000684142	0.000558114	0.000658422	0.000759724	0.000988229	0.000403567	0.000362517	0.0005331	5.72638e-05	0.00013404	7.48251e-05	6.02279e-05	6.23581e-05	0.000161839	0.000154169	0.000525883	0.00300653	0.00210882	0.00218294
	58	0.000684488	0.000373789	0.00031362	0.00065745	0.000525809	0.000142151	0.000134664	0.000127378	0.000286177	0.000162639	6.54257e-05	0.000290396	0.000182011	0.000374192	0.000272133	0.000144673	0.000200074	0.000399161	7.63027e-05	0.000574901	0.000233874	0.000126154	0.000192887	0.000130169	0.000276215	0.000774406	0.000395635	0.00053491	0.000309403	0.000732275	0.000615315	0.00072672	0.000828275	0.00106475	0.000437818	0.000389718	0.000570455	7.6362e-05	0.000131186	0.000102433	7.44981e-05	0.000104923	0.000199498	0.000193438	0.000502849	0.00303899	0.00211685	0.00220857
	60	0.000731537	0.000428344	0.000360143	0.000707951	0.000582933	0.000173622	0.000153734	0.000185656	0.000339187	0.000205396	7.01187e-05	0.00031742	0.000217787	0.000419974	0.000315096	0.00019549	0.000287806	0.000484351	1.49346e-05	0.00067321	0.000276538	0.000136202	0.000229582	0.000179994	0.000311282	0.000826857	0.000455023	0.000590893	0.000375176	0.000781513	0.000675159	0.000797504	0.000899284	0.00114382	0.000474507	0.000420658	0.000609946	9.91984e-05	0.000128381	0.000133786	0.000102489	0.000151184	0.000240293	0.000236751	0.000478048	0.00306613	0.00212262	0.00223082
	62	0.000779374	0.000485685	0.00040846	0.00075989	0.000642597	0.000210004	0.000177325	0.000248806	0.000396505	0.000255543	7.89573e-05	0.000347213	0.000256539	0.000469242	0.000360517	0.000258538	0.000388403	0.000581977	0.000112301	0.000785361	0.000322078	0.00015029	0.000271091	0.000233242	0.000351461	0.000880074	0.000517539	0.000651153	0.00044547	0.000831778	0.000737624	0.000870674	0.000972668	0.00122533	0.000513778	0.000455675	0.000651643	0.000125636	0.000125801	0.000168965	0.000140432	0.00020084	0.000284176	0.00028423	0.000452595	0.00308805	0.00212638	0.00224983
	64	0.000827879	0.000545723	0.000458451	0.000813184	0.000704754	0.000251631	0.00020527	0.000316778	0.000458155	0.00031213	9.13829e-05	0.000379671	0.00029793	0.00052182	0.000408384	0.000334044	0.000502092	0.000692348	0.000221518	0.000911222	0.000370537	0.000169	0.000316686	0.000289896	0.000396264	0.000933932	0.000583149	0.000715584	0.000520117	0.000882995	0.00080268	0.000946125	0.00104834	0.00130914	0.000555768	0.00049508	0.000695611	0.000155688	0.00012376	0.000208076	0.000186232	0.000253804	0.000331134	0.000335969	0.000427993	0.00310487	0.00212836	0.00226573
	66	0.000876926	0.000608368	0.000509991	0.000867745	0.000769352	0.000298809	0.000237337	0.000389517	0.000524146	0.000374625	0.000106709	0.000414687	0.000341725	0.000577565	0.000458682	0.000422257	0.000629057	0.000815657	0.000340774	0.00105058	0.000421955	0.000192667	0.000365883	0.000349943	0.000445288	0.000988305	0.000651811	0.000784085	0.00059896	0.00093509	0.000870293	0.00102375	0.0011262	0.00139511	0.000600608	0.000539153	0.000741912	0.000189436	0.000122777	0.000251223	0.000239015	0.000310033	0.000381163	0.000392028	0.000406189	0.0031167	0.00212881	0.00227863
	68	0.000926397	0.000673535	0.000562953	0.000923487	0.000836334	0.000351817	0.000273273	0.000466949	0.00059446	0.000442705	0.000124357	0.000452154	0.000387757	0.000636354	0.000511398	0.000523372	0.000769377	0.000951971	0.000469652	0.00120315	0.000476364	0.00022141	0.000418355	0.000413373	0.000498208	0.00104307	0.000723482	0.000856552	0.000681837	0.000987993	0.00094042	0.00110345	0.00120616	0.00148309	0.000648423	0.000588145	0.000790603	0.000226991	0.000123649	0.000298501	0.000298439	0.000369494	0.000434261	0.000452432	0.000389553	0.00312362	0.00212792	0.00228866
	70	0.000976173	0.000741138	0.000617209	0.000980325	0.000905642	0.000410903	0.000312823	0.00054898	0.00066906	0.000516152	0.000143904	0.000491968	0.000435894	0.000698082	0.000566514	0.000637483	0.00092302	0.00110123	0.000607668	0.00136856	0.000533792	0.000255201	0.000473868	0.000480167	0.000554766	0.00109813	0.000798113	0.000932887	0.000768569	0.00104164	0.00101301	0.0011851	0.00128811	0.0015729	0.000699327	0.000642271	0.000841735	0.000268472	0.000127454	0.000349982	0.000364368	0.000432157	0.000490426	0.000517174	0.000380661	0.00312574	0.00212588	0.00229594
	72	0.00102614	0.000811094	0.000672633	0.00103817	0.000977214	0.000476282	0.000355727	0.000635498	0.000747886	0.000594798	0.000165049	0.00053403	0.000486029	0.000762657	0.00062401	0.000764559	0.00108984	0.00126327	0.000754252	0.00154638	0.000594263	0.000293924	0.000532251	0.000550307	0.000614753	0.00115336	0.000875647	0.00101299	0.000858961	0.00109596	0.00108802	0.00126861	0.00137195	0.00166435	0.000753424	0.000701718	0.000895354	0.000313998	0.000135455	0.000405719	0.000436745	0.000497989	0.000549648	0.000586211	0.000381845	0.00312314	0.00212285	0.00230059
	74	0.00107621	0.000883321	0.000729102	0.00109696	0.00105099	0.000548135	0.00040172	0.000726374	0.000830858	0.000678493	0.000187582	0.000578246	0.000538071	0.000829998	0.000683863	0.000904429	0.00126958	0.0014378	0.000908766	0.0017361	0.000657791	0.000337413	0.000593375	0.000623769	0.000678	0.00120869	0.000956025	0.00109675	0.000952803	0.0011509	0.0011654	0.00135388	0.00145757	0.00175728	0.000810809	0.000766641	0.000951502	0.000363682	0.000148874	0.000465743	0.000515531	0.000566954	0.000611914	0.000659473	0.000394584	0.00311589	0.002119	0.00230272
	76	0.00112626	0.000957744	0.000786502	0.00115661	0.00112691	0.000626611	0.000450526	0.00082147	0.000917883	0.000767099	0.00021135	0.000624531	0.000591942	0.000900032	0.000746052	0.00105679	0.00146189	0.00162445	0.00107053	0.00193716	0.00072439	0.000385471	0.000657134	0.000700525	0.00074437	0.00126401	0.00103918	0.00118409	0.00104988	0.00120642	0.00124508	0.0014408	0.00154489	0.0018515	0.000871562	0.000837168	0.00101022	0.000417625	0.000168658	0.000530061	0.000600689	0.000639015	0.000677204	0.000736861	0.000419123	0.00310406	0.00211444	0.00230243
	78	0.00117623	0.00103429	0.000844727	0.00121705	0.00120493	0.000711825	0.000501861	0.000920642	0.00100886	0.000860478	0.000236237	0.000672809	0.000647575	0.000972697	0.000810553	0.0012212	0.00166638	0.00182278	0.00123884	0.00214894	0.000794065	0.000437883	0.000723446	0.000780548	0.000813747	0.00131927	0.00112505	0.00127489	0.00114995	0.00126246	0.00132701	0.00152928	0.00163381	0.00194683	0.000935754	0.000913398	0.00107153	0.000475918	0.000195384	0.000598662	0.000692168	0.000714133	0.000745494	0.000818259	0.00045457	0.0030877	0.0021093	0.0022998
	80	0.00122603	0.0011129	0.000903681	0.00127822	0.00128498	0.000803863	0.000555438	0.00102375	0.00110367	0.000958499	0.000262155	0.000723009	0.000704913	0.00104794	0.000877344	0.00139717	0.0018826	0.00203228	0.001413	0.00237085	0.000866821	0.000494423	0.000792241	0.000863811	0.000886037	0.0013744	0.00121357	0.00136908	0.00125281	0.00131899	0.00141115	0.00161925	0.00172424	0.00204312	0.00100344	0.000995406	0.00113546	0.000538635	0.000229324	0.000671517	0.00078991	0.000792269	0.000816756	0.000903537	0.00049937	0.00306685	0.00210367	0.00229493
	82	0.00127561	0.00119351	0.000963282	0.00134008	0.00136703	0.000902785	0.000610973	0.00113065	0.00120222	0.00106103	0.000289036	0.000775072	0.000763905	0.0011257	0.000946402	0.0015841	0.00211007	0.00225243	0.00159234	0.00260226	0.000942659	0.000554863	0.000863463	0.000950285	0.000961161	0.00142935	0.00130467	0.00146658	0.00135823	0.00137598	0.00149744	0.00171063	0.00181613	0.00214021	0.00107468	0.00108325	0.00120205	0.00060584	0.00027058	0.000748588	0.000893844	0.000873386	0.00089096	0.000992563	0.000551814	0.00304157	0.00209763	0.00228789
	84	0.00132491	0.00127607	0.00102346	0.00140259	0.00145104	0.00100863	0.0006682	0.00124122	0.00130441	0.00116796	0.000316825	0.000828946	0.000824509	0.00120595	0.00101771	0.00178144	0.00234836	0.00248269	0.00177627	0.0028426	0.00102158	0.000618981	0.000937066	0.00103995	0.00103905	0.00148407	0.0013983	0.0015673	0.00146604	0.0014334	0.00158586	0.00180337	0.0019094	0.00223799	0.0011495	0.00117695	0.00127129	0.000677583	0.000319185	0.000829826	0.0010039	0.00095745	0.000968078	0.0010852	0.000610352	0.00301187	0.00209124	0.00227874
	86	0.00137389	0.00136055	0.00108416	0.0014657	0.00153697	0.00112141	0.000726872	0.00135534	0.00141015	0.00127918	0.000345479	0.000884586	0.000886691	0.00128866	0.00109125	0.00198862	0.00259705	0.00272258	0.00196423	0.00309136	0.00110358	0.00068657	0.00101301	0.00113278	0.00111966	0.00153854	0.00149442	0.00167118	0.00157607	0.00149124	0.00167635	0.00189741	0.00200401	0.00233636	0.00122794	0.00127655	0.00134322	0.000753899	0.000375152	0.000915182	0.00111999	0.00104443	0.00104808	0.00118134	0.000673717	0.00297779	0.00208455	0.00226753
	88	0.00142252	0.00144691	0.00114533	0.00152939	0.00162481	0.00124115	0.000786776	0.00147293	0.00151935	0.0013946	0.000374965	0.000941957	0.000950425	0.00137378	0.001167	0.00220518	0.00285579	0.00297165	0.0021558	0.00334811	0.00118865	0.000757451	0.00109127	0.00122875	0.00120294	0.00159274	0.00159297	0.00177818	0.00168818	0.00154948	0.00176891	0.00199271	0.00209991	0.00243524	0.00131002	0.00138203	0.00141784	0.000834817	0.00043849	0.00100461	0.00124206	0.0011343	0.00113094	0.00128086	0.000740929	0.00293936	0.00207761	0.0022543
	90	0.00147077	0.00153513	0.00120694	0.00159364	0.00171452	0.00136782	0.000847731	0.00159391	0.00163196	0.00151413	0.000405257	0.00100103	0.00101569	0.0014613	0.00124496	0.00243073	0.00312429	0.00322954	0.00235062	0.0036125	0.0012768	0.000831474	0.00117182	0.00132786	0.00128885	0.00164664	0.00169395	0.00188824	0.00180226	0.00160813	0.0018635	0.00208924	0.00219708	0.00253456	0.00139575	0.00149341	0.00149516	0.000920352	0.000509204	0.00109807	0.00137004	0.00122703	0.00121665	0.0013837	0.000811259	0.00289658	0.00207044	0.00223911
	92	0.00151864	0.00162519	0.00126897	0.00165844	0.00180609	0.00150143	0.000909596	0.00171822	0.00174793	0.00163774	0.000436334	0.00106178	0.00108246	0.00155121	0.00132512	0.00266499	0.00340235	0.00349598	0.00254846	0.00388429	0.00136803	0.000908522	0.00125464	0.00143009	0.00137738	0.00170024	0.0017973	0.00200134	0.00191826	0.00166716	0.00196011	0.00218699	0.00229549	0.00263429	0.00148515	0.00161068	0.00157519	0.00101052	0.000587286	0.00119552	0.00150389	0.00132262	0.00130518	0.00148977	0.000884171	0.00284948	0.00206305	0.00222197
	94	0.0015661	0.00171709	0.00133141	0.00172379	0.00189953	0.00164197	0.000972269	0.00184584	0.00186724	0.00176537	0.000468183	0.0011242	0.00115075	0.00164349	0.00140747	0.00290775	0.00368981	0.00377077	0.00274916	0.0041633	0.00146233	0.000988511	0.00133972	0.00153544	0.00146849	0.00175353	0.00190304	0.00211745	0.0020361	0.00172659	0.00205873	0.00228595	0.00239513	0.0027344	0.00157822	0.00173382	0.00165794	0.00110531	0.000672721	0.00129695	0.00164356	0.00142104	0.00139652	0.00159905	0.000959279	0.00279806	0.00205548	0.00220291
	96	0.00161317	0.00181081	0.00139424	0.00178967	0.00199481	0.00178943	0.00103569	0.00197674	0.00198985	0.001897	0.000500793	0.00118827	0.00122052	0.00173813	0.00149201	0.00315891	0.0039866	0.00405382	0.00295263	0.00444944	0.0015597	0.00107139	0.00142704	0.0016439	0.00156218	0.00180652	0.00201115	0.00223655	0.00215578	0.00178641	0.00215937	0.00238609	0.002496	0.0028349	0.00167496	0.00186283	0.0017434	0.00120475	0.000765486	0.00140234	0.00178904	0.00152231	0.00149067	0.00171151	0.00103631	0.00274232	0.00204771	0.00218196
	98	0.00165982	0.00190635	0.00145747	0.00185608	0.00209194	0.0019438	0.00109981	0.00211091	0.00211576	0.00203261	0.000534157	0.00125399	0.00129179	0.00183512	0.00157874	0.00341841	0.00429266	0.00434505	0.00315883	0.00474266	0.00166015	0.00115711	0.00151661	0.00175547	0.00165842	0.00185919	0.00212161	0.00235863	0.00227727	0.00184664	0.00226201	0.00248744	0.00259809	0.00293577	0.00177537	0.0019977	0.00183158	0.00130882	0.000865556	0.00151168	0.00194031	0.0016264	0.00158763	0.00182716	0.00111506	0.00268228	0.00203977	0.00215912
[truncated: 38 more columns]

## Sheet: Kine data - power segment angle
Powerburst climbers - Maximum angle of body segments to direction of travel (deg)
Awaous stamineus & Lentipes concolor (pooled - from [Schoenfuss and Blob 2003])
	Head	Segment 2	Segment 3	Segment 4	Segment 5	Segment 6	Segment 7	Segment 8	Segment 9	Tail
Trial
awlc07.1	35	34.9	30.3	32.3	34.9	36.8	42.7	39.7	44.4	51.9
awlc09.1	32.9	32.9	27	32.4	33.9	34.5	33.7	36.8	54.6	40.5
awlc09.2	49.7	35.2	46.3	41.8	43.8	45.9	46.4	53.3	56.1	62.9
awlc10.1	38.1	36.2	29.1	30.6	26.4	30.1	35.7	47.8	68.4	64.8
awlc18.1	21	22.4	25.9	24.9	21.7	30.6	46.2	64.5	76.5	64.6
awlc18.2	60.3	64.4	60	55.2	59.4	66.5	69.8	81.8	90.2	107
awlc20.1	24	26.2	24.7	25.5	25.3	30.7	27.1	33.2	39.7	52.7
awlc42.1	30	30.7	29.3	22.3	24.9	28.9	36.8	50.8	62.5	69.6
awlc42.2	34.2	35.5	32.8	29.2	32.9	39.9	40.4	41.3	56.9	66
awlc42.3	35.1	38.2	37.3	31.7	31.2	31	38.6	31.1	31.5	37.7
awlc42.4	54.8	46.5	48.9	46.6	43.4	57	50.1	66	70	68.6
awlc42.5	50.8	61	56.5	50	48.2	54	55.1	62.9	61	70.9
awlc42.6	45.8	36.5	38.5	38.9	29.9	28.4	33.4	41.6	51.6	54.7
awlc44.1	26.3	27.6	26	22.9	22.8	25	35.4	39.5	42.5	59.4
awlc44.2	38.9	40.2	30.5	26.9	26.1	19.7	21.5	37.1	51.5	61.2
awlc44.3	28	29	22.6	21.3	33.9	31	42.7	50.9	54.1	68.2
awlc46.1	23.8	24.4	23.2	20.4	14.9	28.9	27.1	38.7	35.9	45.7
awlcmid2a	21.3	21.4	19.2	17.8	28.7	26.7	26.3	37.3	44.5	52.3
awlcmid2b	29.6	26.9	15.8	21.2	20.1	26	36.3	40.7	51.1	47.9
Sicydium punctatum (from [Schoenfuss et al. 2011])
	Head	Segment 2	Segment 3	Segment 4	Segment 5	Segment 6	Segment 7	Segment 8	Segment 9	Tail
Trial
spj02_01a,axis	42.1	45.2	61	60.6	50.5	45.2	61	83.6	93.4	107
spj03_01b,axis	27.8	28.7	32.5	44.9	41.3	33.3	45	64.9	83.3	83.7
spj04_01a,axis	15.6	12.6	15.9	20.1	17.3	24.9	35.3	46.8	51.5	52.6
spj05_01a,axis	31.4	34.1	51.1	53	49.5	40.7	49.6	82.6	94.1	107
spj06_01a,axis	39.4	31.3	28	30.4	23.4	24.2	50.7	71.6	91.5	102
spj07_01a,axis	38.4	34.1	22.8	37.9	30.2	27.8	46.7	61	63.1	79.9
spj08_01a,axis	45.4	23.4	22.2	33.3	35.9	37	44.8	65.9	78.4	73
spj09_01a,axis	18.5	23.7	24.1	39.1	34	26.9	40.5	62.1	52.1	64.6
spj10_01a,axis	30	26.7	40.9	58.9	47.8	33.2	51.4	69.2	87	103
spj11_01b,axis	11.3	11	21.9	37.8	46.6	28.9	34.2	54.2	65.2	67.4
spj12_01a,axis	16	14.2	17.5	26.2	23.2	20.4	30.7	33.3	36.4	40.6
spj13_01a,axis	46.9	51.4	60.6	64.3	62.2	52.5	49.1	50.4	51.6	73.8
spj14_01a,axis	27.8	28.7	32.5	44.9	41.3	33.3	45	64.9	83.3	83.7
spj15_01c,axis	22.7	25.7	40.1	44.7	53.1	52.1	47.3	64.1	68	87.3
spj16_01a,axis	18	19.8	32.8	45.9	33.2	39.9	65.9	74.1	88.4	83.3
spj17_01a,axis	22	28.7	38.1	43.7	47.2	40.5	35.6	57	69.8	77
spj19_01a,axis,bottom	31.6	31.8	45.6	54.3	50.1	46.9	55.4	68	72.2	70.4
spj19_02c,axis,rear	25.9	27	35.8	40.1	39.2	34.2	44.7	51.9	65.2	49.5
spj20_01a,axis,bottom	27.8	27.2	41.5	50	49.6	43	45.1	58.2	70.7	76.6
spj22_01a,axis	37.5	35.5	52.3	53.9	52.6	42	46	54.6	64.5	68.6
spj23_01a,axis	16.7	21.4	28.9	30.9	29.3	30.4	39.9	49.5	63.7	67.3
spj24_01a,axis	22.1	20.6	29.4	31.7	34.5	28.8	29.8	41.3	56.2	66.5
Cotylopus acutipinnis
	Head	Segment 2	Segment 3	Segment 4	Segment 5	Segment 6	Segment 7	Segment 8	Segment 9	Tail
Trial
p58a_lb_01	68.6496	59.5331	52.9845	48.0908	52.0793	60.5326	77.9979	97.565	111.513	73.9524
p58a_lb_02	40.4627	53.3534	64.0044	80.4101	56.999	47.6458	56.9331	63.6763	63.7852	81.8313
p58a_lb_03	29.1607	36.5864	51.537	59.4475	42.6988	32.2661	49.0665	70.4547	84.3391	78.8466
p58a_lb_04	49.9456	32.7763	31.3491	35.5737	24.2436	38.6142	52.5396	83.7681	55.4871	69.8347
p58a_lb_05	40.4245	29.9677	36.6965	41.0585	32.1544	33.8935	45.1629	60.9699	53.3793	80.3217
p58b_lb_01	57.3464	72.2443	84.688	88.1378	77.4696	64.8699	72.2386	86.7756	108.146	137.146
p58b_lb_02	51.6925	52.0254	74.5876	74.5262	57.9459	53.7661	37.8252	63.2635	82.1419	85.111
p58b_lb_03	33.1773	29.9062	42.7248	46.1956	42.2098	46.4785	35.8771	59.1649	69.6954	72.4593
p58b_lb_04	24.6842	24.9377	40.9156	43.3429	41.3908	36.9036	36.0152	48.099	62.7843	61.8919
p58b_lb_05	44.2975	39.8358	31.6538	25.6553	23.6146	24.3368	38.541	56.7875	70.24	88.3962
p62a_lb_01	16.9869	23.0982	32.4275	42.2908	50.0293	40.4549	38.9764	59.1861	63.7441	72.9277
p62a_lb_02	25.7347	33.8979	46.9443	58.4045	47.1624	38.3626	33.7452	49.8011	65.4635	75.9922
p62a_lb_03	30.4561	25.9723	29.4346	33.4073	30.7026	21.3544	36.2124	60.3176	83.3044	88.3581
p62b_lb_01	44.108	41.6077	35.5443	40.8535	45.4383	48.5341	74.7742	83.052	85.4615	91.0505
p62b_lb_02	27.5727	36.1019	44.7519	45.7314	40.1935	28.3539	38.8894	39.9497	56.1376	72.962
p62b_lb_03	35.1746	30.6977	44.0187	48.9518	37.3442	50.3737	30.2181	54.8897	55.705	61.9192
p62b_lb_04	18.4971	32.2023	48.3243	54.0707	49.9325	50.3428	39.0857	54.1808	72.5313	73.0422
p62b_lb_05	37.8877	28.2794	31.5746	25.2653	24.6301	26.1149	40.7671	59.7455	60.2602	69.7756
p63_lb_01	32.876	25.3339	37.1674	48.5176	38.2502	26.0898	37.1823	59.3653	66.3526	67.5693
p63_lb_02	40.9662	51.5425	60.6873	66.53	63.7837	57.7034	51.8404	67.4545	81.9601	94.5858
p63_lb_03	23.9898	29.0467	36.8452	38.5644	36.2328	22.3823	28.2294	52.0804	60.8224	61.867
p63_lb_04	72.4663	81.3688	89.7454	95.0772	94.3455	83.528	77.871	74.9407	72.9112	79.2556
p63_lb_05	27.0011	23.4716	19.1124	27.0542	22.985	18.0255	38.6271	48.9883	63.4481	57.7847
p65_lb_01	50.5024	46.2674	59.2502	75.688	77.3061	71.2446	69.3849	78.4377	104.959	114.57
p65_lb_02	18.4154	26.5251	33.5555	44.2399	52.3411	41.5692	38.7671	48.9509	65.9414	82.5266
p65_lb_03	42.9806	43.8267	43.9771	38.897	40.4519	49.5677	52.0994	78.5813	93.809	98.8715
p65_lb_04	58.6031	58.5953	66.2096	76.0609	80.8292	62.9464	77.7466	68.9926	100.521	129.392
p65_lb_05	35.8726	36.4723	44.7158	49.2563	46.3794	31.0576	39.1412	42.6727	61.1829	74.6068
p66_lb_01	41.2597	46.3222	55.8584	64.0124	67.9014	61.6971	54.5902	57.535	67.5496	74.3881
p66_lb_02	34.0742	44.52	40.8943	49.2824	55.4481	49.637	47.4913	46.2036	53.8212	64.4484
p66_lb_03	36.568	40.7362	54.102	55.6638	61.9103	50.9697	56.0002	61.6903	66.3115	85.6844
p66_lb_04	25.2453	23.946	29.2317	42.6825	46.3125	50.5578	39.5698	48.3054	55.1463	76.9138
p66_lb_05	29.916	33.5133	44.8495	45.3711	49.8737	43.4888	41.2017	38.0255	56.5597	59.4432
p67_lb_01	154.499	151.521	140.003	138.099	138.186	142.963	161.637	174.085	179.88	179.925
p67_lb_02	65.8446	51.6771	40.3914	36.631	45.9253	46.8717	52.8504	84.3907	95.8877	94.2973
p67_lb_03	59.649	45.862	38.3894	34.8664	33.7719	34.1045	41.947	78.4223	89.8798	95.1752
p67_lb_04	33.7864	29.9995	46.0797	46.9106	43.9645	38.3054	35.4308	76.2746	89.5807	91.7199
p67_lb_05	51.7151	52.4117	39.8238	29.7535	43.8578	37.9692	30.6268	53.4244	67.7347	70.0575
p68_lb_01	17.414	17.5565	31.483	35.7608	32.2056	25.9957	47.2756	60.9766	68.0304	82.1538
p68_lb_02	31.5709	38.6251	50.2823	58.3897	63.117	64.2768	63.6621	71.9433	77.7125	76.8584
p68_lb_03	21.9343	22.6574	28.1189	38.7166	34.2672	26.4931	35.6327	44.4973	61.8127	72.2369
p68_lb_04	53.6317	50.497	65.3734	78.1713	88.7596	79.7201	83.1839	82.5691	78.118	98.9547
p68_lb_05	21.9316	33.6748	40.2598	54.6617	55.7225	49.705	53.7487	57.7326	65.7786	81.0248
p69_lb_01	179.199	179.839	179.851	179.507	179.946	179.974	179.913	179.698	178.725	179.611
p69_lb_02	30.9186	33.8636	47.5423	57.3754	43.1394	43.8467	34.6314	48.7236	89.693	74.4514
p69_lb_03	31.5097	28.0262	38.5222	44.8953	46.638	36.8453	27.1662	51.3215	67.8004	76.6194
p69_lb_04	42.6232	37.4683	56.0906	57.9131	59.5699	47.1607	40.6886	46.1307	58.4203	85.4595
p69_lb_05	22.6508	23.3936	33.0312	41.154	52.5964	22.2881	29.9868	42.8045	60.3522	56.6968
p73_lb_01	38.263	31.3666	60.0848	126.022	178.256	168.374	163.47	156.436	116.947	51.5854
p73_lb_02	39.4198	35.1788	52.6903	60.0794	49.1338	55.4683	53.3491	48.6822	65.0727	80.7071
p73_lb_03	48.8294	55.909	67.9605	66.4623	67.1959	60.5464	52.135	60.6643	65.3039	78.7635
p73_lb_04	52.2872	49.9911	58.3569	62.4849	64.0494	64.4268	50.2921	69.5229	75.7903	72.546
p73_lb_05	55.3848	59.8998	62.3772	69.0646	76.1724	77.8627	65.1791	84.8123	81.2965	95.8322
p77_lb_01	36.6783	36.4596	44.9972	57.933	57.5214	47.9358	40.7755	44.8501	55.9911	78.0194
p77_lb_02	25.4077	29.6893	44.4143	65.1591	58.3459	63.0045	41.616	52.3959	65.0484	88.9833
p77_lb_03	33.0085	32.245	48.7158	62.5445	64.6618	56.926	40.1353	60.0615	80.3014	99.1851
p77_lb_04	41.6571	39.4363	48.8439	69.5328	78.7832	68.761	51.5627	63.1109	98.2076	102.403
p77_lb_05	33.9557	34.0459	40.6087	57.6625	58.1242	52.7426	36.6145	40.8415	42.3539	53.4328
p81_lb_01	43.5389	37.7557	47.5905	50.6982	51.4705	44.8682	36.2301	32.0393	27.6369	26.2227
p81_lb_02	29.3355	35.2155	46.3705	54.855	51.2036	51.604	36.1542	30.6188	27.8018	29.5043
p81_lb_03	32.1842	29.3047	38.6494	38.5838	40.6045	39.2753	31.2928	25.7256	23.6912	24.5922
p81_lb_04	14.5232	15.7924	25.1451	26.7623	24.5913	19.6598	16.0003	32.2429	46.6251	57.5795
p81_lb_05	35.7705	37.7206	46.8357	53.2463	54.5015	42.331	40.5453	46.0031	56.2268	65.0531
p85_lb_01	21.3356	19.9666	22.6506	26.5369	32.5082	23.0888	18.9989	32.3678	40.2713	38.1578
p85_lb_02	31.0513	25.3107	23.9889	22.1654	35.6528	29.1101	29.0168	35.457	42.1725	59.0035
p85_lb_03	21.534	29.2719	36.7407	40.6785	40.3387	34.1989	36.9195	52.1815	65.8077	75.2867
p85_lb_04	34.7197	41.2433	49.1551	70.6079	65.6541	54.6323	42.2088	61.4686	65.7471	62.782
p85_lb_05	60.9646	64.2865	75.1212	75.9544	79.7184	72.4298	71.1225	85.7498	99.642	107.874
p86_lb_01	29.0589	29.5967	36.8173	38.9349	32.4376	21.0213	29.9116	49.4368	66.1721	74.0393
p86_lb_02	27.6701	30.8496	35.5634	35.702	36.4451	36.0705	31.3049	49.6111	59.8461	69.7857
p86_lb_03	25.4186	34.8144	46.183	57.6788	56.614	50.9798	37.7496	54.8715	61.9462	68.2805
p86_lb_04	25.6844	26.0104	36.0554	49.3517	54.0114	41.5512	32.6379	58.2977	73.5032	66.9634
p86_lb_05	42.1654	33.3588	34.7482	30.4176	31.0597	29.9805	36.8603	55.9601	66.7051	84.5253
p88_lb_01	27.1871	26.889	35.0603	47.2242	39.9997	32.4587	43.1433	52.1778	74.5144	93.6878
p88_lb_02	23.4244	23.2343	31.8251	43.2759	40.2931	35.008	34.4143	61.8006	68.4051	74.4617
p88_lb_03	31.7089	32.6133	39.2768	50.4805	52.7312	50.1141	52.7757	67.4437	85.8027	84.6856
p88_lb_04	31.0924	33.836	50.7931	50.0734	49.069	40.6682	42.6016	52.8602	68.3163	94.0963
p88_lb_05	28.9283	24.9595	35.5729	49.6085	44.5876	35.3323	38.6399	43.5757	70.2111	77.5254
p89_lb_01	21.5159	30.2593	32.5479	41.6496	53.3223	42.996	38.2698	38.5427	42.6251	49.8195
p89_lb_02	48.242	48.6428	52.3387	61.3651	62.6978	55.5466	49.9935	50.8637	54.2996	65.6448
p89_lb_03	15.579	13.8194	21.4765	30.7476	39.5971	25.1886	30.9945	37.1724	46.9965	66.336
p89_lb_04	57.9687	57.8854	60.04	61.4969	57.9966	56.04	57.7211	56.2893	56.9717	62.7411
p98_lb_01	18.5456	16.8365	30.3329	41.6589	38.6571	32.8575	37.6439	50.4282	71.0446	87.976
p98_lb_02	52.9326	59.0612	64.4219	76.7102	80.5211	83.8938	72.1409	71.8293	92.4813	103.819
p98_lb_03	43.1766	43.7409	58.4455	68.9711	68.3954	62.907	55.5008	69.7541	81.8413	100.51
p98_lb_04	31.9479	33.0011	44.4129	42.858	39.6488	41.0379	36.8634	44.136	58.7259	65.6956
p98_lb_05	57.6803	57.5618	70.1639	82.7792	80.5919	79.3717	77.2641	90.4033	85.3899	100.932

## Sheet: Kine data - power point amplit
Powerburst climbers - Maximum amplitude of points along the body as fraction of body length (BL)
Awaous stamineus & Lentipes concolor (pooled - from [Schoenfuss and Blob 2003])
	Head	10% BL	20% BL	30% BL	40% BL	50% BL	60% BL	70% BL	80% BL	90% BL	Tail tip
Trial
awlc07.1	0.135	0.097	0.058	0.055	0.066	0.093	0.119	0.121	0.177	0.201	0.194
awlc09.1	0.178	0.125	0.097	0.084	0.101	0.101	0.111	0.121	0.168	0.205	0.154
awlc09.2	0.224	0.158	0.105	0.103	0.095	0.092	0.129	0.153	0.185	0.186	0.222
awlc10.1	0.182	0.125	0.084	0.066	0.062	0.074	0.111	0.119	0.162	0.191	0.239
awlc18.1	0.321	0.241	0.31	0.358	0.359	0.375	0.361	0.349	0.421	0.604	0.878
awlc18.2	1.21	0.935	0.721	0.537	0.362	0.19	0.312	0.535	0.774	0.913	1.22
awlc20.1	0.135	0.101	0.064	0.057	0.073	0.083	0.105	0.107	0.096	0.105	0.128
awlc42.1	0.108	0.068	0.053	0.06	0.087	0.099	0.082	0.102	0.128	0.184	0.235
awlc42.2	0.14	0.098	0.073	0.051	0.059	0.073	0.099	0.136	0.182	0.205	0.244
awlc42.3	0.151	0.111	0.069	0.068	0.059	0.083	0.11	0.13	0.122	0.164	0.169
awlc42.4	0.257	0.196	0.151	0.117	0.087	0.07	0.108	0.13	0.168	0.228	0.292
awlc42.5	0.264	0.206	0.16	0.119	0.084	0.067	0.093	0.131	0.194	0.24	0.283
awlc42.6	0.198	0.135	0.09	0.083	0.086	0.072	0.095	0.091	0.102	0.144	0.203
awlc44.1	0.117	0.077	0.071	0.069	0.075	0.084	0.065	0.065	0.103	0.102	0.143
awlc44.2	0.151	0.096	0.039	0.041	0.046	0.084	0.108	0.099	0.076	0.062	0.144
awlc44.3	0.142	0.107	0.088	0.094	0.095	0.076	0.083	0.09	0.11	0.162	0.155
awlc46.1	0.072	0.041	0.036	0.066	0.076	0.103	0.106	0.077	0.116	0.162	0.199
awlcmid2a	0.064	0.04	0.029	0.036	0.059	0.082	0.105	0.091	0.108	0.12	0.147
awlcmid2b	0.08	0.045	0.025	0.049	0.062	0.082	0.1	0.111	0.141	0.162	0.209
Sicydium punctatum (from [Schoenfuss et al. 2011])
	Head	10% BL	20% BL	30% BL	40% BL	50% BL	60% BL	70% BL	80% BL	90% BL	Tail tip
Trial
spj02_01a,axis	0.294	0.236	0.177	0.14	0.095	0.102	0.148	0.181	0.275	0.371	0.47
spj03_01b,axis	0.101	0.094	0.068	0.046	0.056	0.108	0.124	0.121	0.113	0.117	0.135
spj04_01a,axis	0.096	0.08	0.066	0.084	0.116	0.128	0.11	0.083	0.086	0.107	0.154
spj05_01a,axis	0.191	0.145	0.109	0.081	0.07	0.124	0.153	0.168	0.196	0.284	0.374
spj06_01a,axis	0.193	0.134	0.086	0.065	0.115	0.137	0.122	0.103	0.149	0.206	0.278
spj07_01a,axis	0.123	0.075	0.036	0.029	0.084	0.114	0.098	0.098	0.161	0.247	0.336
spj08_01a,axis	0.126	0.086	0.071	0.07	0.113	0.141	0.137	0.101	0.16	0.223	0.292
spj09_01a,axis	0.09	0.062	0.032	0.027	0.083	0.123	0.1	0.119	0.137	0.201	0.258
spj10_01a,axis	0.209	0.16	0.113	0.115	0.112	0.14	0.139	0.152	0.237	0.335	0.433
spj11_01b,axis	0.051	0.04	0.034	0.031	0.086	0.138	0.15	0.144	0.112	0.149	0.207
spj12_01a,axis	0.055	0.034	0.022	0.028	0.061	0.086	0.09	0.083	0.064	0.059	0.074
spj13_01a,axis	0.305	0.237	0.182	0.127	0.078	0.084	0.136	0.151	0.183	0.234	0.294
spj14_01a,axis	0.099	0.074	0.056	0.054	0.074	0.12	0.127	0.12	0.157	0.23	0.31
spj15_01c,axis	0.206	0.17	0.144	0.112	0.093	0.084	0.11	0.141	0.201	0.199	0.285
spj16_01a,axis	0.083	0.056	0.046	0.053	0.106	0.131	0.129	0.135	0.133	0.205	0.28
spj17_01a,axis	0.135	0.102	0.057	0.038	0.073	0.122	0.16	0.166	0.176	0.187	0.251
spj19_01a,axis,bottom	0.198	0.147	0.103	0.089	0.073	0.12	0.161	0.179	0.178	0.238	0.327
spj19_02c,axis,rear	0.124	0.087	0.061	0.045	0.074	0.122	0.14	0.144	0.151	0.168	0.22
spj20_01a,axis,bottom	0.156	0.114	0.08	0.051	0.07	0.128	0.167	0.187	0.207	0.261	0.341
spj22_01a,axis	0.225	0.17	0.14	0.105	0.075	0.114	0.142	0.169	0.191	0.241	0.304
spj23_01a,axis	0.056	0.044	0.037	0.055	0.094	0.12	0.127	0.133	0.132	0.143	0.196
spj24_01a,axis	0.102	0.067	0.042	0.037	0.053	0.1	0.116	0.123	0.13	0.167	0.248
Cotylopus acutipinnis
	Head	10% BL	20% BL	30% BL	40% BL	50% BL	60% BL	70% BL	80% BL	90% BL	Tail tip
Trial
p58a_lb_01	0.347979	0.253886	0.181957	0.142806	0.146606	0.133425	0.167696	0.198138	0.288742	0.326366	0.372376
p58a_lb_02	0.264489	0.217349	0.165335	0.138754	0.109435	0.184651	0.247681	0.266069	0.240194	0.28076	0.354981
p58a_lb_03	0.178399	0.145769	0.126832	0.119055	0.122767	0.168353	0.165781	0.156051	0.18212	0.226572	0.325491
p58a_lb_04	0.169204	0.125971	0.0873167	0.0817163	0.142397	0.153233	0.125906	0.115823	0.178362	0.242629	0.324362
p58a_lb_05	0.130193	0.0780682	0.0556371	0.0619254	0.139193	0.183726	0.160848	0.177672	0.168326	0.212014	0.30286
p58b_lb_01	0.38213	0.29299	0.244623	0.208139	0.149825	0.114876	0.179982	0.229489	0.27453	0.293836	0.36357
p58b_lb_02	0.313787	0.226648	0.169565	0.13542	0.118592	0.169484	0.195212	0.168226	0.213225	0.268557	0.342365
p58b_lb_03	0.12424	0.0921386	0.0479414	0.0609017	0.0950983	0.152425	0.174616	0.167393	0.165822	0.165735	0.190317
p58b_lb_04	0.135978	0.104336	0.0841675	0.0979761	0.0919541	0.122416	0.133699	0.120578	0.117297	0.139663	0.199275
p58b_lb_05	0.170983	0.0962981	0.0491443	0.0514478	0.0886136	0.113792	0.110288	0.101683	0.0850101	0.145675	0.229859
p62a_lb_01	0.118801	0.0873545	0.0538346	0.0671989	0.0903719	0.151769	0.183453	0.182364	0.161184	0.232095	0.30625
p62a_lb_02	0.184581	0.136636	0.0822397	0.0870443	0.0991383	0.178622	0.212621	0.206604	0.211324	0.230061	0.294974
p62a_lb_03	0.1217	0.0878059	0.0502541	0.0660109	0.120767	0.171367	0.177761	0.163759	0.1281	0.129888	0.20697
p62b_lb_01	0.368667	0.300623	0.245157	0.211228	0.194415	0.174434	0.124102	0.121674	0.20346	0.269294	0.354494
p62b_lb_02	0.19173	0.143205	0.0903279	0.0797966	0.0759771	0.130757	0.16851	0.157427	0.144638	0.190551	0.23918
p62b_lb_03	0.185213	0.117483	0.0786584	0.0666076	0.113022	0.179003	0.19582	0.172187	0.173431	0.166689	0.224606
p62b_lb_04	0.152797	0.126959	0.0942428	0.0837364	0.0990673	0.167778	0.191756	0.183813	0.176067	0.174137	0.180594
p62b_lb_05	0.171061	0.115662	0.0803069	0.0669928	0.111846	0.158989	0.142445	0.114145	0.136696	0.163895	0.235004
p63_lb_01	0.107918	0.0656353	0.038241	0.0556667	0.132784	0.178836	0.176023	0.121459	0.145717	0.176527	0.228468
p63_lb_02	0.303801	0.23123	0.179591	0.138371	0.114592	0.150379	0.198566	0.201699	0.230789	0.269154	0.379231
p63_lb_03	0.122423	0.0838029	0.0513964	0.0547429	0.100901	0.153172	0.15803	0.133368	0.116973	0.133218	0.156007
p63_lb_04	0.487717	0.417243	0.344706	0.26758	0.181197	0.0917296	0.112347	0.179715	0.257916	0.338838	0.416721
p63_lb_05	0.146726	0.123319	0.0983524	0.0805813	0.109165	0.138437	0.157052	0.129432	0.137981	0.198642	0.274131
p65_lb_01	0.339455	0.25932	0.204593	0.170099	0.114625	0.103649	0.180741	0.219831	0.283116	0.346666	0.439088
p65_lb_02	0.12564	0.0931814	0.0606	0.0491184	0.0821552	0.152996	0.181915	0.197747	0.198206	0.256443	0.311623
p65_lb_03	0.37392	0.30577	0.260489	0.216942	0.179562	0.139327	0.125396	0.125639	0.183725	0.241297	0.317069
p65_lb_04	0.404214	0.342306	0.287176	0.226891	0.172952	0.107962	0.161764	0.228399	0.252971	0.343161	0.440673
p65_lb_05	0.192891	0.134514	0.0887439	0.0543137	0.0705519	0.140153	0.160214	0.169251	0.198375	0.212251	0.267251
p66_lb_01	0.31995	0.252941	0.201789	0.160029	0.109316	0.0959793	0.171176	0.206869	0.258671	0.291057	0.378477
p66_lb_02	0.236381	0.181265	0.117101	0.100998	0.0793756	0.115655	0.1701	0.205529	0.213572	0.26917	0.342978
p66_lb_03	0.240482	0.179133	0.138746	0.105147	0.0813908	0.151595	0.200146	0.241289	0.244179	0.317437	0.399836
p66_lb_04	0.132286	0.0892819	0.0637108	0.0640282	0.0762363	0.145167	0.18904	0.18194	0.209466	0.228055	0.28278
p66_lb_05	0.183797	0.129476	0.092304	0.0721836	0.0785976	0.156484	0.194801	0.216349	0.195458	0.246898	0.289069
p67_lb_01	0.417032	0.34566	0.266361	0.199972	0.123459	0.0481762	0.118564	0.169854	0.226157	0.28126	0.360616
p67_lb_02	0.307947	0.209785	0.13737	0.119051	0.16589	0.189999	0.161942	0.18218	0.222209	0.291671	0.386941
p67_lb_03	0.263808	0.196291	0.131444	0.102689	0.146757	0.182867	0.175173	0.162172	0.138192	0.185502	0.266458
p67_lb_04	0.153172	0.114013	0.0737348	0.0844647	0.0786718	0.149248	0.205904	0.216235	0.167477	0.234978	0.318761
p67_lb_05	0.247782	0.177153	0.124932	0.0847304	0.126826	0.179826	0.198668	0.165335	0.151664	0.195131	0.265176
p68_lb_01	0.106087	0.0785096	0.056867	0.0936848	0.150613	0.188634	0.177556	0.164687	0.156797	0.150254	0.224831
p68_lb_02	0.255914	0.204044	0.160199	0.137597	0.0985745	0.116945	0.161797	0.211955	0.249391	0.290466	0.36974
p68_lb_03	0.108269	0.0848985	0.0654348	0.0684393	0.123935	0.176022	0.189317	0.158197	0.176455	0.197813	0.210049
p68_lb_04	0.374792	0.306738	0.244713	0.178962	0.112283	0.114162	0.197548	0.243443	0.318822	0.394659	0.491058
p68_lb_05	0.223555	0.184651	0.143774	0.1112	0.0967227	0.110899	0.157293	0.173576	0.223484	0.286503	0.38491
p69_lb_01	0.0662546	0.0533587	0.0287962	0.0324084	0.0988539	0.154946	0.163897	0.139878	0.111867	0.0875959	0.143149
p69_lb_02	0.191008	0.132792	0.106998	0.0895004	0.110992	0.183639	0.195502	0.144204	0.168547	0.222512	0.284591
p69_lb_03	0.159982	0.122727	0.0876478	0.0726604	0.0873533	0.146963	0.169576	0.137795	0.130587	0.141532	0.228008
p69_lb_04	0.225499	0.155544	0.100435	0.092392	0.0828356	0.16282	0.204278	0.221475	0.21888	0.247659	0.291906
p69_lb_05	0.1017	0.0782674	0.0543691	0.0476708	0.0934174	0.144407	0.169278	0.142944	0.12	0.138119	0.188387
p73_lb_01	0.0800321	0.0825447	0.0409693	0.156324	0.254517	0.245246	0.14889	0.128574	0.153772	0.270868	0.340248
p73_lb_02	0.209068	0.144479	0.104889	0.0885233	0.104359	0.169385	0.21368	0.21517	0.242217	0.262831	0.284937
p73_lb_03	0.324644	0.252308	0.19843	0.149986	0.100575	0.118899	0.195516	0.241798	0.270227	0.266427	0.355624
p73_lb_04	0.326957	0.252903	0.195059	0.162712	0.11893	0.106001	0.176879	0.198039	0.236171	0.250329	0.322433
p73_lb_05	0.396333	0.315073	0.247804	0.186207	0.130154	0.0790332	0.121594	0.183132	0.219749	0.28878	0.381077
p77_lb_01	0.246727	0.188696	0.135569	0.116288	0.0938372	0.112233	0.166099	0.183082	0.16382	0.193194	0.234599
p77_lb_02	0.211284	0.166508	0.120822	0.103832	0.0783233	0.158282	0.209006	0.192002	0.223677	0.254427	0.310252
p77_lb_03	0.210845	0.165699	0.1221	0.108093	0.0793473	0.152242	0.191391	0.218603	0.190141	0.249057	0.339743
p77_lb_04	0.298241	0.230279	0.168054	0.148963	0.120595	0.104763	0.176074	0.21774	0.227502	0.279419	0.387889
p77_lb_05	0.260636	0.206968	0.162573	0.123037	0.0800542	0.093018	0.155016	0.189045	0.20177	0.229091	0.265211
p81_lb_01	0.296148	0.249515	0.19672	0.13599	0.0672956	0.0435696	0.09788	0.132029	0.180424	0.224957	0.260521
p81_lb_02	0.288197	0.244819	0.196607	0.139894	0.0761244	0.0465005	0.106315	0.141941	0.170521	0.21442	0.257432
p81_lb_03	0.227472	0.181128	0.136648	0.0959239	0.0603671	0.0491574	0.101215	0.132036	0.147478	0.173345	0.211208
p81_lb_04	0.068835	0.0525136	0.0249416	0.0178103	0.0635635	0.101103	0.117778	0.115983	0.10969	0.105861	0.115457
p81_lb_05	0.216022	0.152195	0.103692	0.082387	0.0846257	0.157298	0.189641	0.233741	0.24234	0.274657	0.322295
p85_lb_01	0.0878105	0.0718255	0.0472939	0.043973	0.0490889	0.102265	0.126087	0.108872	0.113776	0.116278	0.125819
p85_lb_02	0.172025	0.144076	0.112703	0.0881743	0.0822697	0.127001	0.16439	0.170112	0.148957	0.164762	0.204575
p85_lb_03	0.153342	0.114569	0.0712242	0.0428546	0.0692233	0.137289	0.185494	0.195398	0.218851	0.263732	0.330011
p85_lb_04	0.273378	0.218802	0.172527	0.148396	0.104766	0.12958	0.182913	0.193876	0.215551	0.263516	0.324564
p85_lb_05	0.446711	0.377552	0.306791	0.246354	0.173634	0.114714	0.152966	0.213636	0.255517	0.341397	0.42581
p86_lb_01	0.146132	0.0946275	0.0467073	0.032203	0.0882794	0.149019	0.170294	0.13274	0.163585	0.228404	0.286013
p86_lb_02	0.14067	0.0918433	0.0393349	0.0584453	0.0850139	0.132036	0.147068	0.176192	0.185133	0.207945	0.275396
p86_lb_03	0.216837	0.175304	0.134075	0.107776	0.0830112	0.148447	0.189463	0.197622	0.228455	0.246717	0.337328
p86_lb_04	0.200161	0.15436	0.108022	0.0849673	0.0563383	0.110014	0.158239	0.165894	0.178571	0.232027	0.327749
p86_lb_05	0.257666	0.207839	0.160195	0.13841	0.114151	0.12446	0.142914	0.12355	0.176225	0.225655	0.285446
p88_lb_01	0.138576	0.0896481	0.0685441	0.0579016	0.0965332	0.149375	0.19377	0.1895	0.203799	0.250765	0.296859
p88_lb_02	0.110806	0.0756413	0.0470554	0.0347602	0.10749	0.172692	0.205141	0.179327	0.226212	0.253341	0.34506
p88_lb_03	0.188645	0.133657	0.09429	0.0777429	0.0699301	0.142953	0.182711	0.21718	0.245619	0.323856	0.380873
p88_lb_04	0.20451	0.146799	0.105188	0.0954038	0.0899724	0.149508	0.168489	0.209384	0.214756	0.238558	0.320408
p88_lb_05	0.162673	0.1215	0.0911866	0.0816558	0.0595871	0.120743	0.160327	0.163106	0.17853	0.210722	0.282864
p89_lb_01	0.205933	0.17425	0.136989	0.120173	0.0959705	0.0892045	0.132588	0.146568	0.158527	0.193877	0.251204
p89_lb_02	0.336714	0.274031	0.215949	0.172859	0.135196	0.104638	0.121712	0.169188	0.187881	0.228837	0.297199
p89_lb_03	0.108885	0.0923515	0.0675322	0.060528	0.0646136	0.0808589	0.110141	0.117959	0.124599	0.141103	0.229445
p89_lb_04	0.445503	0.374401	0.304894	0.231624	0.161092	0.0938676	0.0776263	0.145601	0.21269	0.283971	0.364024
p98_lb_01	0.0837687	0.0535198	0.0331156	0.0267764	0.0875661	0.149224	0.173001	0.200277	0.21054	0.253142	0.292679
p98_lb_02	0.367156	0.292134	0.231598	0.162825	0.084187	0.079455	0.164026	0.227246	0.32001	0.426888	0.525938
p98_lb_03	0.333189	0.268984	0.207834	0.149622	0.0692012	0.0483525	0.117226	0.193583	0.289704	0.38756	0.486386
p98_lb_04	0.191381	0.135576	0.085115	0.0644222	0.0601734	0.113438	0.154073	0.161424	0.194757	0.258583	0.305767
p98_lb_05	0.395123	0.315418	0.235456	0.161347	0.0721389	0.0769286	0.167005	0.22619	0.315663	0.415736	0.514199
