# Supplementary material for: Functional Diversity of Evolutionary Novelties: Insights from Waterfall-Climbing Kinematics and Performance of Juvenile Gobiid Fishes
Source: Integr Org Biol. 2019 Nov 21;1(1):obz029. doi: 10.1093/iob/obz029 (PMC7671142; doi:10.1093/iob/obz029)
Supplement: obz029_Supplementary_Data [file obz029_supplementary_data.zip › Supplement 2 - Data for Fig 2-R1.xlsx]

## Sheet: Sheet 1
HAWAII																								DOMINICA								REUNION
Awaous stamineus								Lentipes concolor								Sicyopterus stimpsoni								Sicydium punctatum								Cotylopus acutipinnis								Sicyopterus lagocephalus
As Fish Length cm	As Bout Duration	As NET climb speed cm/s	As NET climb speed BL/s	As CLIMB-ONLY cm/s	As CLIMB-ONLY BL/s	As % Motion		Lc Fish Length cm	Lc Bout Duration	Lc NET climb speed cm/s	Lc NET climb speed BL/s	Lc CLIMB-ONLY cm/s	Lc CLIMB-ONLY BL/s	Lc % Motion		Ss Fish Length cm	Ss Bout Duration s	Ss NET climb speed cm/s	Ss NET climb speed BL/s	Ss CLIMB-ONLY cm/s	Ss CLIMB-ONLY BL/s	Ss % Motion		Sp Fish Length cm	Sp Bout Duration	Sp NET climb speed cm/s	Sp NET climb speed BL/s	Sp CLIMB-ONLY cm/s	Sp CLIMB-ONLY BL/s	Sp % Motion		Ca Fish Length cm	Ca Bout Duration	Ca NET climb speed cm/s	Ca NET climb speed BL/s	Ca CLIMB-ONLY cm/s	Ca CLIMB-ONLY BL/s	Ca % Motion		Sl Fish Length cm	Sl Bout Duration s	Sl NET climbing speed cm/s	Sl NET climbing speed BL/s	Sl CLIMB-ONLY cm/s	Sl CLIMB-ONLY BL/s	Sl % Motion
1.4	1.031	0.133	0.095	1.764	1.26	7.546		1.4	1.19	0.1107	0.0791	1.0508	0.7506	10.5546		2.2	3.04	0.285	0.129545	0.438654	0.199388	65.0227		1.9	2.206	0.217	0.114211	0.604	0.317895	35.9795		1.06	2.506	0.052	0.0490458	0.998	0.941044	5.212		3	5.795	0.258	0.0860215	0.575	0.191736	44.865
1.4	1.242	0.134	0.096	1.464	1.046	9.171		1.4	2.09	0.2198	0.157	0.7976	0.5697	27.5362		2.2	6.085	0.295	0.134091	0.36517	0.165986	80.8942		1.9	2.045	0.286	0.150526	0.893	0.47	32.1113		1.45	1.908	0.102	0.0703873	0.617	0.425188	16.554		2.67	5.026	0.265	0.0993058	0.569	0.212923	46.639
1.4	2.654	0.15	0.107	0.754	0.538	18.78		1.4	2.892	0.166	0.1186	0.8646	0.6176	19.2246		2.2	3.722	0.16	0.0727273	0.447828	0.203558	35.6913		1.9	1.15	0.2	0.105263	1.022	0.537895	18.633		1.27	2.122	0.094	0.0739414	0.786	0.61854	11.954		2.34	2.535	0.17	0.0727715	0.657	0.280967	25.9
1.4	2.013	0.153	0.109	0.828	0.591	18.502		1.4	1.186	0.3721	0.2658	1.0539	0.7528	35.3169		2.2	5.425	0.138	0.0627273	0.368657	0.167571	37.5		1.9	1.236	0.168	0.0884211	0.952	0.501053	15.754		1.27	3.04	0.101	0.0796481	0.731	0.575586	13.838		1.77	2.199	0.272	0.146738	0.568	0.343543	47.871
1.4	1.657	0.283	0.202	1.006	0.719	28.102		1.4	0.758	0.1209	0.0864	0.8535	0.6097	8.6758		2.2	7.021	0.218	0.0990909	0.356094	0.161861	61.0895		1.9	1.005	0.13	0.068421	0.737	0.387895	17.15		1.45	1.975	0.145	0.100211	1.013	0.698385	14.349		2	2.544	0.119	0.108092	0.414	0.256454	28.669
1.4	1.568	0.283	0.202	0.981	0.701	28.82		1.4	3.347	0.1311	0.0936	0.8535	0.6097	15.326		2.2	7.81	0.233	0.105909	0.232799	0.105818	22.8395		1.9	1.717	0.204	0.107368	0.8332	0.438526	23.1951		1.64	1.747	0.099	0.0603629	0.881	0.536994	11.241		2.57	5.407	0.246	0.0386914	0.617	0.165992	39.961
1.4	2.233	0.309	0.221	0.995	0.711	31.063		1.4	2.039	0.1167	0.0834	1.0899	0.7785	10.7143		2.2	7.297	0.274	0.124545	0.274097	0.124589	30.2163		1.9	0.77	0.098	0.0515789	1.855	0.976316	4.94297		1.64	2.668	0.138	0.0840232	0.937	0.571468	14.703		2.43	3.258	0.287	0.0858456	0.614	0.243079	46.736
1.4	1.194	0.256	0.183	1.674	1.196	15.266		1.4	1.921	0.1815	0.1296	0.8678	0.6199	20.8861		2.2	30.231	0.331	0.150455	0.330786	0.150357	no data		1.9	1.059	0.488	0.256842	1.889	0.994211	23.8385		1.64	2.387	0.052	0.0315584	0.619	0.377441	8.361		2.43	5.255	0.382	0.0602391	0.476	0.207765	80.306
1.4	2.176	0.395	0.282	1.021	0.73	38.669		1.4	2.299	0.2398	0.1713	0.8701	0.6215	27.5362		2.2	4.078	0.216	0.0981818	0.35033	0.159241	61.6417		1.9	1.238	0.303	0.159474	1.009	0.531053	28.6733		1.55	2.729	0.062	0.0401207	0.431	0.278147	14.424		2.7	5.028	0.201	0.0874597	0.796	0.244459	25.299
1.4	1.319	0.245	0.175	1.011	0.722	24.237		1.4	1.71	0.1102	0.0787	0.8995	0.6425	12.2807		2.2	3.842	0.175	0.0795455	0.371802	0.169001	47.0619		1.9	0.786	0.308	0.162105	1.339	0.704737	22.0577		2.88	3.277	0.053	0.0184081	0.198	0.0688796	26.725		2.43	3.121	0.331	0.119028	0.583	0.203673	56.791
1.4	0.813	0.104	0.074	2.05	1.464	5.054		1.4	1.606	0.2881	0.2058	1.1319	0.8085	25.4288		2.2	6.336	0.162	0.0736364	0.315642	0.143473	51.3855		1.9	2.565	0.285	0.15	1.949	1.02579	11.3475		1.92	3.081	0.093	0.0486056	0.811	0.422583	11.502		1.71	4.315	0.347	0.0464297	0.579	0.229685	59.837
1.4	3.863	0.081	0.058	0.518	0.37	15.138		1.4	2.194	0.1885	0.1347	1.0129	0.7235	18.633		2.2	11.923	0.293	0.133182	0.335492	0.152496	84.2891		1.9	2.646	0.2	0.105263	0.63	0.331579	29.8738										2.11	2.723	0.301	0.169651	0.565	0.202151	53.345
								1.4	1.685	0.238	0.17	0.5396	0.3854	44.1028		2.2	7.103	0.294	0.133636	0.351976	0.159989	83.6441		1.9	0.818	0.57	0.3	1.528	0.804211	35.8151										2.11	3.751	0.428	0.134806	0.592	0.317512	72.307
								1.4	1.221	0.4139	0.2957	0.9634	0.6882	14.4568		2.2	11.068	0.136	0.0618182	0.16428	0.074673	82.9439		1.9	2.258	0.093	0.0489474	0.738	0.388421	11.5827										2.11	1.943	0.284	0.0496467	0.606	0.340205	46.938
								1.4	2.662	0.1552	0.1109	1.0731	0.7665	26.5786		2.2	1.505	0.181	0.0822727	0.360607	0.163912	50.224		1.9	2.39	0.126	0.0663158	0.644	0.338947	18.3673										2.37	2.83	0.373	0.0709743	0.642	0.174359	58.024
								1.4	2.563	0.259	0.185	0.9754	0.6967	17.9655		2.2	3.924	0.163	0.0740909	0.39208	0.178218	41.691		1.9	1.135	0.257	0.135263	2.516	1.32421	8.8423										2.5	1.903	0.589	0.180842	0.956	0.224539	61.649
								1.4	2.194	0.1817	0.1298	1.0129	0.7235	42.9549		2.2	7.927	0.101	0.0459091	0.315378	0.143354	32.019		1.9	1.763	0.163	0.0857895	1.26	0.663158	11.6608										2.81	1.498	0.358	0.113063	0.702	0.190557	50.985
																								1.9	1.225	0.212	0.111579	0.96	0.505263	21.1356										3.13	2.773	0.256	0.124939	0.601	0.259254	42.53
																								1.9	1.31	0.08	0.0421053	1.018	0.53579	7.32159										2.64	6.702	0.346	0.133242	0.597	0.166702	58.046
																								1.9	2.194	0.24	0.126316	0.829	0.436316	27.1137										2.5	2.079	0.194	0.140855	0.802	0.261792	24.256
																								1.9	3.022	0.135	0.0710526	1.324	0.696842	8.34097										3.19	3.932	0.189	0.0659209	0.462	0.231109	40.864
																								1.9	3.004	0.187	0.098421	0.951	0.500526	17.3554										1.71	1.818	0.128	0.128542	0.5	0.241237	25.592
																								1.9	2.128	0.153	0.0805263	1.342	0.706316	9.90991										2.58	3.033	0.313	0.110099	0.55	0.251161	57.002
																								1.9	2.548	0.125	0.0657895	1.308	0.688421	8.08823										2.78	3.882	0.326	0.166987	0.522	0.318943	62.41
																								1.9	3.95	0.078	0.0410526	0.422	0.222105	17.2185										3.06	3.164	0.131	0.112046	0.632	0.209342	20.711
																								1.9	2.836	0.067	0.0352632	0.47	0.247368	13.4948										2.78	2.64	0.512	0.188961	0.689	0.271948	74.271
																								1.9	3.348	0.165	0.0868421	0.664	0.349474	22.7202										2.78	3.459	0.282	0.111745	0.482	0.205935	58.448
																								1.9	2.976	0.106	0.0557895	1.12	0.589474	9.50226										1.94	5.207	0.351	0.0882838	0.427	0.148095	82.225
																								1.9	2.938	0.101	0.0531579	0.619	0.325789	15.1104										1.94	3.686	0.309	0.0763248	0.452	0.321968	68.246
																								1.9	2.057	0.109	0.0573684	0.972	0.511579	10.2334										1.39	1.805	0.048	0.101358	0.852	0.279832	5.574
																								1.9	3.35	0.271	0.142632	0.853	0.448947	28.4692										2	4.133	0.105	0.0812955	0.691	0.236886	15.218
																								1.9	4.492	0.17	0.0894737	0.405	0.213158	39.577										2.43	3.264	0.181	0.112628	0.438	0.204386	41.414
																								1.9	2.777	0.235	0.123684	0.72	0.378947	30.4106										1.91	1.905	0.28	0.115491	0.656	0.259963	42.713
																								1.9	2.688	0.09	0.0473684	0.937	0.493158	9.58409										2.98	1.246	0.322	0.153713	0.764	0.321098	42.148
																								1.9	10.538	0.156	0.0821053	0.316	0.166316	44.9036										2.55	2.625	0.099	0.059319	0.423	0.206911	23.309
																								1.9	7.995	0.2	0.105263	0.625	0.328947	31.9728										2.98	3.41	0.256	0.0958623	0.724	0.239892	35.316
																								1.9	1.927	0.4	0.210526	1.297	0.682632	30.8437										2.55	3.146	0.154	0.118067	0.53	0.252623	28.994
																								1.9	1.618	0.514	0.270526	1.373	0.722632	34.7259										2.13	2.259	0.186	0.15722	0.521	0.195777	35.777
																								1.9	2.065	0.443	0.233158	0.807	0.424737	52.7633										2.77	3.545	0.33	0.0745437	0.564	0.294646	58.44
																																								2.98	3.138	0.138	0.136153	0.684	0.239745	20.214
																																								2.98	4.743	0.506	0.202737	0.602	0.338815	89.923
																																								2.77	3.296	0.373	0.142837	0.88	0.267759	42.457
																																								2.13	4.6	0.106	0.203013	0.725	0.280766	14.593
																																								2.77	3.451	0.197	0.134698	0.483	0.286972	40.706
																																								2.55	6.986	0.461	0.157294	0.573	0.271083	80.54
																																								2.77	3.445	0.313	0.235641	0.528	0.382226	59.333
																																								2.77	1.741	0.346	0.127461	0.718	0.249998	48.192
																																								2.98	6.71	0.397	0.0816585	0.497	0.192	79.929
																																								2.77	2.507	0.39	0.131227	0.725	0.226075	53.804
																																								2.98	2.074	0.196	0.0777756	0.689	0.320641	28.524
																																								2.77	2.302	0.356	0.0592365	0.668	0.144962	53.285
																																								2.34	3.094	0.258	0.0748299	0.588	0.292398	43.836
																																								2.13	2.676	0.356	0.121428	0.679	0.213024	52.356
																																								2.77	2.653	0.31	0.11717	0.58	0.187741	53.523
																																								2.77	2.655	0.523	0.0427829	0.753	0.206572	69.484
																																								2.98	1.417	0.333	0.183996	0.614	0.247736	54.262
																																								2.55	8.827	0.225	0.101299	0.378	0.173314	59.613
																																								2.55	2.03	0.195	0.180896	0.821	0.220002	23.706
																																								2.31	2.578	0.234	0.159069	0.646	0.233083	36.221
																																								2.56	2.061	0.208	0.0341737	0.606	0.613059	34.318
																																								2.82	3.856	0.318	0.0526011	0.576	0.345662	55.106
																																								2.86	1.681	0.33	0.074585	0.743	0.180097	44.426
